# Supplementary material for: Polysynaptic inhibition between striatal cholinergic interneurons shapes their network activity patterns in a dopamine-dependent manner
Source: Nat Commun. 2020 Oct 9;11:5113. doi: 10.1038/s41467-020-18882-y (PMC7547109; doi:10.1038/s41467-020-18882-y)
Supplement: Supplementary file 3 — Source data [file 41467_2020_18882_MOESM3_ESM.xlsx]

## Sheet: Fig. 1e
Figure 1e
Amplitude voltage clamp (pA)	Amplitude current clamp (mV)
73.562	3.3383
108.25	2.7805
22.28	0.6305
32.162	2.2146
113.17	7.4647
172.71	7.5251
119.669	5.4146
328.421	8.8534
99.5548	5.7902
95.82	8.5263
150.55	6.4174

## Sheet: Fig. 1g
Figure 1g
PI response (mV)			PI response (mV)			PI response (mV)
control	DHβE		control	GABAzine		control	NBQX, D-AP5
0.0073804	0.000827		0.00116547	1.431e-06		0.00156453	0.000827909
0.00547378	0.000150488		0.00121878	-6.3732e-05		0.000882343	0.001137
0.0046049	8.4587e-05		0.00170983	-4.314e-06		0.00190028	0.00295818
0.00821574	8.3406e-05		0.00205639	0.000208408		0.00444783	0.00353269
0.00832803	1.2569e-05		0.00283547	-0.00184582		0.00384928	0.00367682
0.00359631	-1.9376e-05		0.00307475	-0.000548817		0.00299958	0.00395618
0.00165327	-3.656e-05		0.00349116	0.000171565		0.00447515	0.00410848
0.0102109	-4.0265e-05		0.00411398	0.000202478		0.00561044	0.00511341
0.0198275	-7.4549e-05		0.00618537	0.00070812
0.00875235	-0.000106047		0.00756224	0.000309698
0.00258664	-0.00014656		0.00787068	0.000573209
0.00717229	-0.000251136		0.00892075	0.000142328
0.00336875	-0.000308628		0.00902315	0.000410974
0.00562626	-0.000397178		0.0136652	8.56e-07

## Sheet: Fig. 1i
Figure 1i
Response onset delay (ms)
FSI -> MSN	ChIN -> ChIN
2.7131	12.2
2.6355	11.3
0.8681	10.6
1.9334	10
1.8943	9.8
1.2224	9.8
1.579	9.8
1.4615	9.6
0.8057	9.6
2.2846	9.6
1.8427	9.6
2.1492	9.5
1.8427	9.4
1.8121	9.4
1.9253	9.2
1.4555	9.1
1.3768	9
1.4686	9
2.5727	9
2.7234	9
	8.8
	8.8
	8.8
	8.8
	8.7
	8.6
	8.6
	8.6
	8.6
	8.6
	8.6
	8.4
	8.4
	8.2
	8.2
	8.2
	8.2
	8.2
	8.2
	8.2
	8
	8
	8
	8
	8
	8
	8
	7.9
	7.9
	7.8
	7.8
	7.8
	7.8
	7.6
	7.6
	7.6
	7.5
	7.5
	7.4
	7.4
	7.3
	7.2
	7.2
	7.2
	7.2
	7
	7
	7
	7
	6.9
	6.8
	6.8
	6.8
	6.7
	6.7
	6.7
	6.6
	6.6
	6.6
	6.6
	6.6
	6.6
	6.6
	6.6
	6.5
	6.4
	6.4
	6.4
	6.4
	6.4
	6.3
	6.2
	6.2
	6.1
	5.6
	5.4
	5.1
	4.8

## Sheet: Fig. 2d
Figure 2d
connected	distance (µm)
(1 = connected, 0 = not connected)	dx (anterior - posterior)	dy (dorsal - ventral)	dz (lateral - medial)
1	-10	13	0
0	-12	14	0
0	12	-14	0
0	-12	-22	-8
0	12	22	8
0	-19	20	2
0	19	-20	-2
0	-32	15	6
1	32	-15	-6
0	-32	-25	7
0	32	25	7
1	-41	6	-8
1	41	-6	8
1	44	8	1
0	-24	38	-4
0	24	-38	4
0	-45	-11	1
1	-1	-45	11
1	1	45	-11
0	45	11	-1
0	-40	24	-1
1	40	-24	1
0	-35	28	17
0	35	-28	-17
0	-42	0	-24
0	42	0	24
1	-29	-40	0
1	29	40	0
1	-54	0	0
0	54	0	0
1	-55	0	-8
0	55	0	8
0	-6	-57	-4
1	6	57	4
0	-42	-42	-3
0	42	42	3
0	-52	-28	23
0	52	28	-23
0	-33	53	-11
0	33	-53	11
0	-39	-50	-6
0	39	50	6
0	-52	38	-1
0	52	-38	1
1	-62	15	-12
1	62	-15	12
0	-11	61	-20
1	11	-61	20
0	-53	38	9
0	53	-38	-9
0	-31	-56	-16
0	31	56	16
1	-36	57	0
1	36	-57	0
0	-65	15	15
0	65	-15	-15
0	-35	-59	-4
0	35	59	4
0	-65	23	-5
0	65	-23	5
0	-35	-60	-6
0	35	60	6
0	-23	66	-4
0	23	-66	4
1	-46	-56	-3
0	46	56	3
0	-46	49	28
0	46	-49	-28
0	-4	76	-2
0	4	-76	2
0	-28	-71	7
0	28	71	-7
1	-76	12	1
0	76	-12	-1
0	-78	-14	-7
0	78	14	7
0	-75	0	28
1	75	0	-28
0	-82	0	20
0	82	0	-20
0	-77	25	-26
0	77	-25	26
0	-82	24	-2
0	-56	-63	-15
0	56	63	15
1	-41	-76	-3
0	41	76	3
1	-67	-5	-55
0	67	5	55
0	-85	18	-19
1	85	-18	19
1	-83	-33	1
1	83	33	-1
1	-69	-58	4
0	69	58	-4
0	-18	89	12
0	18	-89	-12
1	88	27	7
0	-82	32	28
0	82	-32	-28
0	-73	57	-1
0	73	-57	1
0	-56	74	2
0	56	-74	-2
0	-73	-57	21
0	73	57	-21
0	-21	-93	-1
0	21	93	1
1	-94	22	8
1	94	-22	-8
0	-25	-93	-14
1	25	93	14
0	-95	24	-10
0	95	-24	10
0	-92	36	-4
0	92	-36	4
0	-86	34	-35
1	86	-34	35
0	-24	92	28
0	24	-92	-28
0	-99	-4	7
1	99	4	-7
1	-93	-31	20
1	93	31	-20
0	-42	85	-33
1	42	-85	33
0	-25	95	24
0	25	-95	-24
0	-70	68	-30
0	70	-68	30
0	-29	-95	-24
0	29	95	24
0	-92	-46	8
1	92	46	-8
0	-6	100	27
0	6	-100	-27
0	-100	26	-12
0	100	-26	12
0	-88	54	-15
1	-97	4	-40
1	97	-4	40
0	-105	5	1
1	105	-5	-1
1	-66	-79	24
0	66	79	-24
1	-93	48	17
1	93	-48	-17
1	-78	-73	-6
1	78	73	6
0	-88	62	-2
1	88	-62	2
0	-53	-95	0
0	53	95	0
0	-98	-38	29
0	98	38	-29
1	-51	-97	-2
1	51	97	2
0	-105	32	0
1	105	-32	0
0	-58	73	59
0	58	-73	-59
0	-109	19	-1
0	109	-19	1
0	-84	71	-14
0	84	-71	14
0	-61	-92	-20
0	61	92	20
0	-89	-68	10
0	89	68	-10
1	-45	99	29
1	45	-99	-29
0	-70	82	-40
1	70	-82	40
1	-30	-111	9
1	30	111	-9
1	-31	109	-25
1	31	-109	25
1	94	66	19
0	-33	-111	15
1	33	111	-15
0	-84	83	1
1	84	-83	-1
0	-120	15	-7
0	120	-15	7
1	-93	73	28
0	93	-73	-28
0	-109	-56	-10
1	109	56	10
1	119	-31	4
0	-57	-110	3
0	57	110	-3
1	-97	78	1
1	97	-78	-1
0	-125	12	-12
0	125	-12	12
1	-119	-43	11
0	119	43	-11
1	-120	-7	42
1	120	7	-42
1	-11	-129	5
1	-124	-10	39
0	124	10	-39
0	-120	-56	-10
0	120	56	10
1	-88	-99	-12
0	88	99	12
1	-68	113	-18
0	68	-113	18
1	-132	-19	-17
0	132	19	17
1	-121	62	-13
1	121	-62	13
0	-98	89	-39
1	98	-89	39
0	-140	-7	-18
1	140	7	18
0	-91	-103	-33
1	91	103	33
0	-125	68	4
0	125	-68	-4
1	-79	119	-11
0	-59	-121	-49
0	59	121	49
1	79	-119	11
1	-141	-28	21
0	141	28	-21
0	-79	-122	-16
0	79	122	16
0	-61	128	38
0	-141	-33	26
0	141	33	26
0	-89	115	23
0	89	-115	-23
0	-134	-63	3
1	134	63	-3
0	-131	69	6
0	131	-69	-6
0	-48	-139	24
0	48	139	-24
0	-135	-64	-6
1	135	64	6
0	-29	147	-16
1	29	-147	16
1	35	145	-25
0	-150	-27	7
1	150	27	-7
0	-61	-137	-40
1	61	137	40
1	-119	72	-71
1	119	-72	71
0	-65	135	48
0	65	-135	-48
1	-52	147	23
1	52	-147	-23
0	-14	-156	-21
1	14	156	21
0	-72	-144	-6
0	72	144	6
1	-125	-100	19
1	125	100	-19
0	-160	12	29
1	160	-12	-29
0	-157	45	22
1	157	-45	-22
0	-159	-43	-17
0	159	43	17
0	-86	-142	-4
0	86	142	4
1	-141	-88	1
0	141	88	-1
1	-30	-163	18
1	30	163	-18
0	-153	-69	3
0	153	69	-3
0	-24	-167	4
0	24	167	-4
0	-52	-161	13
0	52	161	-13
1	-153	72	-32
0	153	-72	32
0	-110	-132	-30
1	110	132	30
1	-137	109	-13
0	137	-109	13
1	-43	170	-14
1	43	-170	14
0	-166	-55	25
1	166	55	-25
1	-89	152	24
1	89	-152	-24
1	-157	-85	-6
1	157	85	6
0	100	145	30
0	-177	23	-18
0	177	-23	18
1	-179	-23	10
0	179	23	-10
0	-152	-95	29
0	152	95	-29
0	-69	-169	-5
0	69	169	5
0	-151	102	13
0	151	-102	-13
0	-150	105	-4
0	150	-105	4
1	-183	12	6
0	183	-12	-6
0	-81	-166	1
0	81	166	-1
1	-69	170	-22
1	69	-170	22
1	-109	-146	31
0	109	146	-31
0	-173	63	19
0	173	-63	-19
1	-126	137	-13
1	126	-137	13
0	-152	-108	8
0	152	108	-8
1	-121	-142	-6
1	121	142	6
0	-129	137	5
1	129	-137	-5
0	-130	140	-16
1	130	-140	16
1	-163	90	47
0	163	-90	-47
1	-90	-169	25
0	90	169	-25
0	-133	-141	20
0	133	141	-20
0	-160	111	-10
1	160	-111	10
0	-139	-142	-5
1	139	142	5
0	187	53	-42
0	-143	138	-9
1	143	-138	9
1	-163	114	16
0	163	-114	-16
0	-177	107	-9
0	177	-107	9
0	-193	-75	3
0	193	75	-3
0	-154	-131	-45
0	154	131	45
0	-194	-74	3
0	194	74	-3
0	0	-207	21
0	0	207	-21
1	-13	-208	3
1	13	208	-3
0	-70	198	20
0	70	-198	-20
0	-18	209	-23
1	18	-209	23
0	-146	153	5
0	146	-153	-5
0	-75	198	2
0	75	-198	-2
1	-210	-44	6
0	210	44	-6
1	-214	-19	21
1	214	19	-21
0	-61	-207	-18
0	61	207	18
1	-65	-210	-3
0	65	210	3
0	-155	-156	10
0	155	156	-10
1	-117	-187	12
0	117	187	-12
0	-147	-165	6
0	147	165	-6
0	-171	140	16
0	171	-140	-16
0	-194	-108	-2
0	194	108	2
1	-43	-218	-20
0	43	218	20
1	-59	215	30
1	59	-215	-30
1	-88	209	-16
1	88	-209	16
1	-197	-116	5
0	197	116	-5
0	-210	84	34
1	210	-84	-34
0	-198	-118	-11
0	198	118	11
1	-63	-224	3
0	63	224	-3
1	-104	204	-47
0	104	-204	47
1	-40	-227	42
0	40	227	-42
0	-188	-143	30
0	188	143	-30
0	-130	-200	14
0	130	200	-14
1	-237	32	9
0	237	-32	-9
0	-240	1	19
0	240	-1	-19
0	-239	-39	17
0	239	39	-17
1	-147	-191	39
1	147	191	-39
1	-69	-234	12
1	69	234	-12
0	-146	-197	17
1	146	197	-17
0	245	-34	21
0	-246	-37	12
0	-246	37	-12
0	-243	-59	8
0	243	59	-8
0	-250	-17	-6
0	250	17	6
0	-212	-134	18
0	212	134	-18
0	-238	83	2
0	238	-83	-2
0	-187	-169	3
0	187	169	3
0	-228	92	-59
1	228	-92	59
0	-244	67	10
0	244	-67	-10
1	-171	-187	12
0	171	187	-12
1	-116	-226	-14
1	116	226	14
0	-251	53	6
0	251	-53	-6
1	-250	61	-13
0	250	-61	13
1	-253	57	10
1	253	-57	-10
0	-127	228	-24
1	127	-228	24
0	74	253	16
0	-163	-209	-20
0	163	209	20
0	-265	11	-25
0	265	-11	25
0	-255	-81	0
0	255	81	0
0	-92	249	-39
0	92	-249	39
0	-120	-240	1
0	120	240	-1
0	-162	-215	20
0	162	215	-20
1	-60	260	41
1	60	-260	-41
0	-152	-223	27
0	152	223	-27
1	-231	-144	11
0	231	144	-11
0	-48	268	10
0	48	-268	-10
1	-209	-178	-31
1	209	178	31
0	-276	15	-3
1	-272	58	6
1	272	-58	-6
0	-212	-183	0
0	212	183	0
0	-99	263	0
0	99	-263	0
0	-153	-235	20
0	153	235	-20
1	-278	-49	-3
1	278	49	3
0	-277	-66	5
0	-277	-66	5
1	277	66	-5
1	277	66	-5
0	-271	91	-1
0	271	-91	1
0	-137	254	-19
0	137	-254	19
0	-206	-203	-7
0	206	203	7
0	-212	-198	25
0	212	198	-25
0	-211	207	0
0	211	-207	0
1	-234	-179	24
1	234	179	-24
0	-255	147	-28
1	255	-147	28
0	161	-248	-17
0	-274	119	-12
0	274	-119	12
0	-130	-267	-48
0	130	267	48
0	-296	-40	42
0	296	40	-42
0	-4	-292	76
0	-177	-229	95
0	-177	-229	95
0	177	229	-95
0	-146	-282	-12
0	146	282	12
0	-230	223	1
0	230	-223	-1
0	-269	-174	-46
1	269	174	46
0	-293	139	29
0	293	-139	-29
0	-136	-296	2
1	136	296	-2
0	-296	-137	-13
0	296	137	13
0	-310	-82	-67
0	310	82	67
0	165	298	37
0	-340	45	3
0	340	-45	-3
0	-298	179	12
0	298	-179	-12
0	-256	-237	1
0	256	237	-1
0	-327	127	3
0	327	-127	-3
0	-328	-139	-3
0	328	139	3
0	-301	-195	-39
0	301	195	39
0	-212	296	15
0	212	-296	-15
0	-337	143	35
0	-226	-292	41
0	226	292	-41
0	-44	-382	17
0	44	382	-17
0	-381	-101	6
0	381	101	-6
0	-302	261	-12
1	302	-261	12
0	-396	62	19
0	396	-62	-19
0	-366	-168	6
0	366	168	-6
0	-383	165	-3
0	383	-165	3
0	-407	-103	-4
1	-367	211	-20
0	367	-211	20
0	-339	-258	22
0	339	258	-22
0	-422	115	-9
0	422	-115	9
0	-170	-413	1
0	170	413	-1
0	-122	-428	41
0	122	428	-41
0	164	422	-9
0	-319	342	8
0	319	-342	-8
0	-90	459	-37
1	90	-459	37
0	-433	-287	9
0	433	287	-9
0	-358	-426	20
0	358	426	-20
0	-316	-490	25
0	316	490	-25
0	-423	-623	2
0	423	623	-2
0	-944	76	-22
0	944	-76	22

## Sheet: Fig. 2e
Figure 2e
		Feed-forward connections per distance bin (in µm)														Total
	Distance	0	50	100	150	200	250	300	350	400	450	500	550	750	900
	Not significant	18	71	70	56	51	59	27	16	16	4	2	4	2	2	398
	Significant	10	23	49	43	24	22	2	1	1	1	0	0	0	0	176
	Total	28	94	119	99	75	81	29	17	17	5	2	4	2	2	574
		Response amplitude (V) of significant connections per distance bin (in µm)
	Distance	0	50	100	150	200	250	300	350	400	450	500	550	750	900
	Amplitude (V)	0.0044903	0.003908	0.003037	0.002775	0.002634	0.002117	0.001185	Insufficient connections to determine statistics
	SEM	0.00146107	0.000822	0.000432	0.000449	0.000589	0.000471	1.4e-05

## Sheet: Fig. 4b
Figure 4b
Time from reward (s)	Mean firing rate (Hz)	SEM (Hz)
-3	4.2911	0.608
-2.995	4.2024	0.5837
-2.99	4.2194	0.5814
-2.985	4.3449	0.6025
-2.98	4.5713	0.6418
-2.975	4.8811	0.6899
-2.97	5.2491	0.7374
-2.965	5.6456	0.777
-2.96	6.0397	0.8044
-2.955	6.4023	0.8189
-2.95	6.7092	0.8223
-2.945	6.9427	0.8179
-2.94	7.0929	0.8092
-2.935	7.1573	0.7985
-2.93	7.1406	0.786
-2.925	7.0534	0.7711
-2.92	6.9101	0.7536
-2.915	6.727	0.7353
-2.91	6.52	0.7201
-2.905	6.302	0.7124
-2.9	6.0826	0.7147
-2.895	5.8666	0.7254
-2.89	5.6559	0.7392
-2.885	5.4501	0.7494
-2.88	5.2495	0.7506
-2.875	5.0558	0.7409
-2.87	4.8737	0.7223
-2.865	4.7099	0.7
-2.86	4.573	0.6806
-2.855	4.4709	0.6695
-2.85	4.4104	0.6685
-2.845	4.3955	0.6755
-2.84	4.4277	0.6863
-2.835	4.5059	0.6968
-2.83	4.6275	0.7051
-2.825	4.7884	0.7112
-2.82	4.9829	0.7168
-2.815	5.2034	0.7239
-2.81	5.4398	0.7341
-2.805	5.6789	0.7482
-2.8	5.9045	0.7663
-2.795	6.099	0.7872
-2.79	6.2446	0.808
-2.785	6.3272	0.8245
-2.78	6.3388	0.8319
-2.775	6.2803	0.8257
-2.77	6.1628	0.8039
-2.765	6.0068	0.7682
-2.76	5.8395	0.7248
-2.755	5.6909	0.6838
-2.75	5.5881	0.6574
-2.745	5.5508	0.6543
-2.74	5.588	0.6753
-2.735	5.6965	0.7128
-2.73	5.8623	0.7553
-2.725	6.0633	0.7926
-2.72	6.2739	0.8179
-2.715	6.4692	0.8284
-2.71	6.6289	0.8253
-2.705	6.7392	0.8123
-2.7	6.7938	0.7947
-2.695	6.7931	0.7778
-2.69	6.7428	0.7653
-2.685	6.652	0.7585
-2.68	6.532	0.7566
-2.675	6.3945	0.7574
-2.67	6.251	0.7589
-2.665	6.1128	0.76
-2.66	5.9895	0.7607
-2.655	5.8894	0.7616
-2.65	5.8188	0.7634
-2.645	5.7814	0.7659
-2.64	5.7781	0.7684
-2.635	5.8075	0.7698
-2.63	5.8656	0.7695
-2.625	5.9467	0.7674
-2.62	6.0437	0.7641
-2.615	6.1485	0.761
-2.61	6.2521	0.7597
-2.605	6.3451	0.7617
-2.6	6.4177	0.7677
-2.595	6.4601	0.7771
-2.59	6.4638	0.7877
-2.585	6.4225	0.7962
-2.58	6.3331	0.7995
-2.575	6.1968	0.7955
-2.57	6.0193	0.7839
-2.565	5.8106	0.7665
-2.56	5.584	0.747
-2.555	5.3546	0.7293
-2.55	5.138	0.7171
-2.545	4.9487	0.7126
-2.54	4.7992	0.7159
-2.535	4.6994	0.726
-2.53	4.6565	0.7413
-2.525	4.674	0.7603
-2.52	4.7523	0.7815
-2.515	4.887	0.8036
-2.51	5.0698	0.8251
-2.505	5.2872	0.8444
-2.5	5.5223	0.8599
-2.495	5.7555	0.87
-2.49	5.9674	0.8737
-2.485	6.1408	0.8706
-2.48	6.2635	0.8604
-2.475	6.3297	0.8438
-2.47	6.3406	0.8221
-2.465	6.3031	0.7981
-2.46	6.2282	0.7758
-2.455	6.128	0.7595
-2.45	6.0138	0.7523
-2.445	5.8937	0.7538
-2.44	5.773	0.7603
-2.435	5.6539	0.7658
-2.43	5.5378	0.7654
-2.425	5.426	0.7569
-2.42	5.3206	0.742
-2.415	5.2252	0.7254
-2.41	5.1444	0.7124
-2.405	5.0823	0.7063
-2.4	5.0426	0.7068
-2.395	5.0271	0.7108
-2.39	5.0367	0.715
-2.385	5.0706	0.7173
-2.38	5.1274	0.718
-2.375	5.2051	0.7184
-2.37	5.3011	0.7203
-2.365	5.4126	0.724
-2.36	5.5359	0.729
-2.355	5.667	0.734
-2.35	5.8009	0.738
-2.345	5.9317	0.741
-2.34	6.0529	0.7437
-2.335	6.1564	0.7478
-2.33	6.2333	0.7549
-2.325	6.274	0.7658
-2.32	6.2686	0.7798
-2.315	6.2094	0.7944
-2.31	6.0914	0.8058
-2.305	5.9157	0.8095
-2.3	5.6899	0.8017
-2.295	5.4295	0.78
-2.29	5.1571	0.7452
-2.285	4.8998	0.7014
-2.28	4.6861	0.6567
-2.275	4.5414	0.6214
-2.27	4.4846	0.6056
-2.265	4.5245	0.6138
-2.26	4.6587	0.6432
-2.255	4.8739	0.6848
-2.25	5.1487	0.7289
-2.245	5.4567	0.7676
-2.24	5.7707	0.7958
-2.235	6.0664	0.8113
-2.23	6.3255	0.8144
-2.225	6.537	0.8075
-2.22	6.6968	0.7944
-2.215	6.8071	0.7798
-2.21	6.8739	0.768
-2.205	6.9054	0.7615
-2.2	6.9099	0.7607
-2.195	6.8952	0.7635
-2.19	6.8681	0.7665
-2.185	6.8349	0.7666
-2.18	6.8015	0.7622
-2.175	6.7745	0.7539
-2.17	6.7604	0.7436
-2.165	6.7658	0.7337
-2.16	6.796	0.7263
-2.155	6.8542	0.7219
-2.15	6.9402	0.7203
-2.145	7.0496	0.7212
-2.14	7.1735	0.7255
-2.135	7.2988	0.7346
-2.13	7.4094	0.7494
-2.125	7.488	0.7691
-2.12	7.5191	0.79
-2.115	7.4915	0.8067
-2.11	7.4008	0.8139
-2.105	7.2508	0.8082
-2.1	7.0535	0.7898
-2.095	6.827	0.7627
-2.09	6.5926	0.7348
-2.085	6.3715	0.7146
-2.08	6.1814	0.7081
-2.075	6.0347	0.7151
-2.07	5.9387	0.7296
-2.065	5.8966	0.7434
-2.06	5.9095	0.7502
-2.055	5.9778	0.7483
-2.05	6.1019	0.7409
-2.045	6.2817	0.7345
-2.04	6.5145	0.7363
-2.035	6.7933	0.7504
-2.03	7.1059	0.7757
-2.025	7.4347	0.8068
-2.02	7.7594	0.8361
-2.015	8.06	0.8572
-2.01	8.3208	0.8663
-2.005	8.5334	0.8633
-2	8.698	0.8515
-1.995	8.8229	0.8366
-1.99	8.9218	0.8251
-1.985	9.0101	0.8213
-1.98	9.101	0.8261
-1.975	9.2027	0.8375
-1.97	9.3172	0.8516
-1.965	9.4409	0.8648
-1.96	9.5666	0.8748
-1.955	9.6854	0.8809
-1.95	9.7895	0.8833
-1.945	9.8727	0.8832
-1.94	9.931	0.8821
-1.935	9.9613	0.8816
-1.93	9.9603	0.8827
-1.925	9.9235	0.8854
-1.92	9.8449	0.8884
-1.915	9.7177	0.8893
-1.91	9.5359	0.8853
-1.905	9.2969	0.8741
-1.9	9.0027	0.8547
-1.895	8.6618	0.8278
-1.89	8.2881	0.7962
-1.885	7.9003	0.7645
-1.88	7.5188	0.7383
-1.875	7.1632	0.7226
-1.87	6.8491	0.7198
-1.865	6.5861	0.7292
-1.86	6.3774	0.7475
-1.855	6.2198	0.7697
-1.85	6.1055	0.7906
-1.845	6.0248	0.8057
-1.84	5.9681	0.8115
-1.835	5.9283	0.806
-1.83	5.9022	0.7897
-1.825	5.8902	0.7658
-1.82	5.896	0.74
-1.815	5.9241	0.7193
-1.81	5.9784	0.7094
-1.805	6.0608	0.7122
-1.8	6.1696	0.7247
-1.795	6.3005	0.7411
-1.79	6.4467	0.7556
-1.785	6.5994	0.7653
-1.78	6.7491	0.7707
-1.775	6.8854	0.7747
-1.77	6.9969	0.7811
-1.765	7.0713	0.792
-1.76	7.0961	0.8067
-1.755	7.0595	0.8221
-1.75	6.953	0.8338
-1.745	6.7731	0.8375
-1.74	6.5237	0.8304
-1.735	6.2174	0.8116
-1.73	5.8745	0.7826
-1.725	5.5218	0.7469
-1.72	5.1887	0.7099
-1.715	4.9034	0.6775
-1.71	4.6892	0.6557
-1.705	4.5612	0.6485
-1.7	4.5243	0.6569
-1.695	4.5735	0.6786
-1.69	4.6947	0.7089
-1.685	4.8683	0.7417
-1.68	5.0719	0.7714
-1.675	5.284	0.794
-1.67	5.4869	0.8078
-1.665	5.6684	0.8136
-1.66	5.8223	0.814
-1.655	5.9474	0.8121
-1.65	6.0458	0.8106
-1.645	6.1216	0.8109
-1.64	6.1784	0.813
-1.635	6.2188	0.8167
-1.63	6.2443	0.8211
-1.625	6.2552	0.8257
-1.62	6.2525	0.8293
-1.615	6.2383	0.8302
-1.61	6.2169	0.8268
-1.605	6.1945	0.8182
-1.6	6.1791	0.8049
-1.595	6.1787	0.7893
-1.59	6.2001	0.7748
-1.585	6.2469	0.7652
-1.58	6.3192	0.7626
-1.575	6.4126	0.767
-1.57	6.5199	0.7759
-1.565	6.6319	0.7858
-1.56	6.7397	0.7935
-1.555	6.836	0.7973
-1.55	6.917	0.7973
-1.545	6.982	0.7953
-1.54	7.0332	0.7937
-1.535	7.0747	0.7947
-1.53	7.1106	0.799
-1.525	7.1443	0.8057
-1.52	7.1767	0.813
-1.515	7.207	0.8193
-1.51	7.2317	0.8245
-1.505	7.2462	0.8293
-1.5	7.2456	0.8348
-1.495	7.2255	0.841
-1.49	7.1836	0.8467
-1.485	7.12	0.8494
-1.48	7.0378	0.8471
-1.475	6.9429	0.8395
-1.47	6.8434	0.8279
-1.465	6.748	0.8154
-1.46	6.6652	0.8056
-1.455	6.6012	0.8018
-1.45	6.5595	0.8057
-1.445	6.5405	0.8175
-1.44	6.5418	0.8348
-1.435	6.5595	0.8538
-1.43	6.5898	0.8696
-1.425	6.63	0.8782
-1.42	6.6796	0.8774
-1.415	6.7406	0.8679
-1.41	6.8162	0.8535
-1.405	6.9096	0.8396
-1.4	7.0227	0.8312
-1.395	7.1547	0.8304
-1.39	7.302	0.836
-1.385	7.458	0.8448
-1.38	7.615	0.8531
-1.375	7.765	0.8591
-1.37	7.901	0.8626
-1.365	8.0177	0.8644
-1.36	8.1114	0.8655
-1.355	8.1803	0.8658
-1.35	8.2233	0.8641
-1.345	8.2405	0.8588
-1.34	8.232	0.8489
-1.335	8.1982	0.8349
-1.33	8.1392	0.82
-1.325	8.0547	0.8084
-1.32	7.9436	0.8043
-1.315	7.8047	0.8088
-1.31	7.6372	0.8192
-1.305	7.4428	0.8302
-1.3	7.2266	0.836
-1.295	6.9983	0.8334
-1.29	6.7724	0.8221
-1.285	6.5666	0.8051
-1.28	6.3995	0.7876
-1.275	6.2872	0.7745
-1.27	6.2407	0.7693
-1.265	6.2638	0.7724
-1.26	6.3519	0.7816
-1.255	6.4936	0.7933
-1.25	6.6717	0.8043
-1.245	6.8659	0.8127
-1.24	7.055	0.8188
-1.235	7.2189	0.8239
-1.23	7.3402	0.8295
-1.225	7.4052	0.8357
-1.22	7.4056	0.8404
-1.215	7.3392	0.8402
-1.21	7.2104	0.8323
-1.205	7.0304	0.8164
-1.2	6.8155	0.7955
-1.195	6.5853	0.7754
-1.19	6.3598	0.7627
-1.185	6.1564	0.7615
-1.18	5.9873	0.7711
-1.175	5.8592	0.7867
-1.17	5.7731	0.8013
-1.165	5.7259	0.8095
-1.16	5.7126	0.8087
-1.155	5.7282	0.8003
-1.15	5.7681	0.7889
-1.145	5.8288	0.7811
-1.14	5.9067	0.7827
-1.135	5.998	0.7961
-1.13	6.0973	0.8192
-1.125	6.1991	0.8459
-1.12	6.2979	0.8694
-1.115	6.3905	0.8837
-1.11	6.4766	0.8859
-1.105	6.5601	0.8757
-1.1	6.6476	0.856
-1.095	6.7474	0.8321
-1.09	6.8668	0.8103
-1.085	7.0096	0.7964
-1.08	7.1747	0.7941
-1.075	7.3551	0.8036
-1.07	7.5392	0.8224
-1.065	7.7122	0.8457
-1.06	7.8589	0.8688
-1.055	7.9662	0.8882
-1.05	8.025	0.9017
-1.045	8.0317	0.9088
-1.04	7.9886	0.9099
-1.035	7.903	0.9057
-1.03	7.7869	0.8965
-1.025	7.6544	0.8827
-1.02	7.521	0.8653
-1.015	7.4006	0.8467
-1.01	7.3045	0.8314
-1.005	7.239	0.8247
-1	7.2053	0.8308
-0.995	7.1985	0.8506
-0.99	7.2094	0.8808
-0.985	7.2256	0.9151
-0.98	7.2345	0.9461
-0.975	7.2259	0.9682
-0.97	7.1936	0.978
-0.965	7.1372	0.975
-0.96	7.0612	0.9612
-0.955	6.974	0.9397
-0.95	6.8857	0.9143
-0.945	6.8057	0.8883
-0.94	6.7405	0.865
-0.935	6.6931	0.8468
-0.93	6.6625	0.8353
-0.925	6.6454	0.83
-0.92	6.6376	0.8287
-0.915	6.636	0.828
-0.91	6.64	0.8246
-0.905	6.6521	0.8173
-0.9	6.6771	0.8073
-0.895	6.7203	0.7979
-0.89	6.7853	0.7932
-0.885	6.8724	0.7956
-0.88	6.9773	0.805
-0.875	7.0915	0.8187
-0.87	7.2037	0.8329
-0.865	7.3023	0.8441
-0.86	7.378	0.8503
-0.855	7.4259	0.8516
-0.85	7.4465	0.8497
-0.845	7.4455	0.847
-0.84	7.4327	0.8457
-0.835	7.4197	0.8466
-0.83	7.4179	0.849
-0.825	7.4364	0.8518
-0.82	7.4806	0.8536
-0.815	7.5519	0.8541
-0.81	7.6474	0.8543
-0.805	7.7611	0.8558
-0.8	7.885	0.8603
-0.795	8.0101	0.8685
-0.79	8.1279	0.8797
-0.785	8.2314	0.8922
-0.78	8.3152	0.9046
-0.775	8.3757	0.9167
-0.77	8.4102	0.9292
-0.765	8.4167	0.9433
-0.76	8.3932	0.9591
-0.755	8.3379	0.9749
-0.75	8.2504	0.9873
-0.745	8.1321	0.9927
-0.74	7.9884	0.9885
-0.735	7.8284	0.9748
-0.73	7.6645	0.9545
-0.725	7.5111	0.9333
-0.72	7.3816	0.9173
-0.715	7.2855	0.9114
-0.71	7.2264	0.9168
-0.705	7.2009	0.9306
-0.7	7.1992	0.9469
-0.695	7.2072	0.9594
-0.69	7.2097	0.9633
-0.685	7.1934	0.9563
-0.68	7.1499	0.9388
-0.675	7.0767	0.9142
-0.67	6.9777	0.8872
-0.665	6.8611	0.8627
-0.66	6.7383	0.8445
-0.655	6.6208	0.8341
-0.65	6.5189	0.832
-0.645	6.4395	0.8375
-0.64	6.3865	0.8503
-0.635	6.3604	0.8696
-0.63	6.3598	0.894
-0.625	6.3823	0.9204
-0.62	6.4264	0.9449
-0.615	6.4922	0.9637
-0.61	6.5813	0.9742
-0.605	6.6966	0.9759
-0.6	6.8407	0.9703
-0.595	7.0138	0.9608
-0.59	7.2127	0.951
-0.585	7.4292	0.9433
-0.58	7.6505	0.9382
-0.575	7.8606	0.9338
-0.57	8.0428	0.9271
-0.565	8.1819	0.9158
-0.56	8.267	0.8994
-0.555	8.2933	0.8792
-0.55	8.2621	0.8584
-0.545	8.1805	0.8401
-0.54	8.0596	0.8261
-0.535	7.9124	0.8166
-0.53	7.7514	0.8104
-0.525	7.5876	0.8059
-0.52	7.4289	0.8025
-0.515	7.2801	0.8
-0.51	7.1433	0.7994
-0.505	7.0188	0.8011
-0.5	6.9062	0.8054
-0.495	6.8054	0.8117
-0.49	6.7174	0.8187
-0.485	6.6444	0.8253
-0.48	6.59	0.831
-0.475	6.5581	0.8364
-0.47	6.5517	0.8433
-0.465	6.5723	0.8531
-0.46	6.6178	0.8664
-0.455	6.6828	0.8825
-0.45	6.7576	0.899
-0.445	6.8298	0.9136
-0.44	6.8853	0.9247
-0.435	6.9111	0.9313
-0.43	6.8973	0.9327
-0.425	6.8397	0.9284
-0.42	6.741	0.9174
-0.415	6.611	0.8996
-0.41	6.4656	0.8764
-0.405	6.3239	0.8511
-0.4	6.2057	0.8283
-0.395	6.1274	0.8121
-0.39	6.1002	0.8043
-0.385	6.1284	0.8038
-0.38	6.2095	0.8077
-0.375	6.3358	0.8131
-0.37	6.4963	0.818
-0.365	6.6796	0.8219
-0.36	6.8764	0.8248
-0.355	7.0809	0.8263
-0.35	7.2914	0.8256
-0.345	7.51	0.8226
-0.34	7.741	0.8182
-0.335	7.9885	0.8151
-0.33	8.2538	0.8166
-0.325	8.5333	0.8256
-0.32	8.8171	0.8424
-0.315	9.0891	0.8648
-0.31	9.3284	0.8888
-0.305	9.5119	0.9097
-0.3	9.6179	0.9241
-0.295	9.6298	0.9301
-0.29	9.5388	0.9275
-0.285	9.3462	0.9178
-0.28	9.0637	0.9035
-0.275	8.7124	0.8873
-0.27	8.3203	0.8713
-0.265	7.9191	0.8568
-0.26	7.54	0.8445
-0.255	7.21	0.8353
-0.25	6.9478	0.831
-0.245	6.7621	0.834
-0.24	6.6505	0.8457
-0.235	6.6009	0.865
-0.23	6.5945	0.8878
-0.225	6.6103	0.9082
-0.22	6.6292	0.9206
-0.215	6.6386	0.9217
-0.21	6.6337	0.9121
-0.205	6.618	0.8951
-0.2	6.6005	0.8764
-0.195	6.5931	0.8619
-0.19	6.6062	0.8553
-0.185	6.6464	0.8572
-0.18	6.7151	0.8653
-0.175	6.809	0.8758
-0.17	6.9217	0.8849
-0.165	7.0456	0.8902
-0.16	7.1735	0.8911
-0.155	7.2995	0.8887
-0.15	7.4192	0.8847
-0.145	7.5284	0.8808
-0.14	7.623	0.8778
-0.135	7.6985	0.8755
-0.13	7.75	0.873
-0.125	7.7733	0.8691
-0.12	7.7656	0.8629
-0.115	7.7268	0.8545
-0.11	7.6592	0.8448
-0.105	7.5673	0.8351
-0.1	7.4568	0.8272
-0.095	7.3331	0.8228
-0.09	7.2003	0.8227
-0.085	7.0605	0.827
-0.08	6.9144	0.8352
-0.075	6.7622	0.8455
-0.07	6.6051	0.8557
-0.065	6.4471	0.863
-0.06	6.2954	0.8651
-0.055	6.1609	0.8608
-0.05	6.0566	0.851
-0.045	5.9958	0.8386
-0.04	5.9896	0.8281
-0.035	6.0448	0.8238
-0.03	6.163	0.8282
-0.025	6.3412	0.841
-0.02	6.5739	0.8587
-0.015	6.8561	0.8764
-0.01	7.187	0.8891
-0.005	7.5722	0.894
0	8.0244	0.8907
0.005	8.5616	0.8815
0.01	9.2031	0.8709
0.015	9.9637	0.8636
0.02	10.8473	0.863
0.025	11.8421	0.87
0.03	12.918	0.8832
0.035	14.0275	0.8998
0.04	15.1098	0.9171
0.045	16.0977	0.933
0.05	16.9263	0.9461
0.055	17.5407	0.9553
0.06	17.902	0.96
0.065	17.991	0.96
0.07	17.8082	0.956
0.075	17.3715	0.9495
0.08	16.7122	0.9422
0.085	15.8704	0.935
0.09	14.8909	0.9278
0.095	13.8197	0.9199
0.1	12.7013	0.9111
0.105	11.5768	0.9019
0.11	10.4813	0.8939
0.115	9.4434	0.8884
0.12	8.4831	0.8855
0.125	7.6117	0.8832
0.13	6.8321	0.8781
0.135	6.1406	0.8669
0.14	5.5282	0.8477
0.145	4.9841	0.8203
0.15	4.4971	0.7867
0.155	4.0577	0.7497
0.16	3.6591	0.7124
0.165	3.2971	0.6773
0.17	2.97	0.6458
0.175	2.6777	0.6189
0.18	2.4207	0.5969
0.185	2.1993	0.5801
0.19	2.0128	0.5685
0.195	1.8589	0.5613
0.2	1.7338	0.557
0.205	1.6321	0.5534
0.21	1.5476	0.5482
0.215	1.4736	0.5402
0.22	1.4041	0.5286
0.225	1.3342	0.5137
0.23	1.2607	0.4958
0.235	1.1829	0.475
0.24	1.1019	0.4513
0.245	1.0209	0.4245
0.25	0.9442	0.3955
0.255	0.877	0.3671
0.26	0.8236	0.3436
0.265	0.7876	0.3305
0.27	0.7707	0.3309
0.275	0.7729	0.3436
0.28	0.7927	0.3633
0.285	0.8274	0.3834
0.29	0.8744	0.3992
0.295	0.931	0.4092
0.3	0.9948	0.4147
0.305	1.0639	0.42
0.31	1.1356	0.4296
0.315	1.2063	0.4464
0.32	1.2711	0.4699
0.325	1.3239	0.496
0.33	1.3584	0.519
0.335	1.3691	0.5337
0.34	1.3529	0.536
0.345	1.3105	0.5241
0.35	1.2468	0.498
0.355	1.1709	0.4603
0.36	1.0955	0.4155
0.365	1.0351	0.37
0.37	1.0044	0.3325
0.375	1.0167	0.312
0.38	1.0817	0.3155
0.385	1.205	0.3428
0.39	1.3871	0.3882
0.395	1.623	0.4443
0.4	1.9033	0.505
0.405	2.2148	0.5652
0.41	2.542	0.6209
0.415	2.8691	0.6684
0.42	3.1822	0.7052
0.425	3.4706	0.73
0.43	3.7284	0.7431
0.435	3.9551	0.7464
0.44	4.1543	0.7429
0.445	4.3334	0.7369
0.45	4.5004	0.7329
0.455	4.6628	0.7342
0.46	4.8256	0.7423
0.465	4.9902	0.7558
0.47	5.155	0.7711
0.475	5.3166	0.7835
0.48	5.4704	0.7897
0.485	5.6133	0.7882
0.49	5.7434	0.78
0.495	5.861	0.7682
0.5	5.9672	0.7571
0.505	6.0629	0.7509
0.51	6.1476	0.7522
0.515	6.2189	0.7612
0.52	6.2726	0.775
0.525	6.304	0.7887
0.53	6.3098	0.7967
0.535	6.29	0.7947
0.54	6.2488	0.7815
0.545	6.195	0.7593
0.55	6.1404	0.7335
0.555	6.098	0.7115
0.56	6.0797	0.6991
0.565	6.0936	0.6987
0.57	6.1436	0.7079
0.575	6.2284	0.7215
0.58	6.3428	0.7346
0.585	6.4788	0.7448
0.59	6.6264	0.7523
0.595	6.7753	0.7591
0.6	6.915	0.7681
0.605	7.0351	0.7808
0.61	7.1264	0.7964
0.615	7.1811	0.8119
0.62	7.1945	0.823
0.625	7.166	0.8254
0.63	7.0996	0.8169
0.635	7.0045	0.7978
0.64	6.8936	0.7721
0.645	6.7814	0.7462
0.65	6.6817	0.727
0.655	6.6042	0.7194
0.66	6.5533	0.7242
0.665	6.5273	0.7382
0.67	6.5189	0.7566
0.675	6.5179	0.7748
0.68	6.5132	0.7897
0.685	6.4966	0.7994
0.69	6.4645	0.8027
0.695	6.4193	0.7989
0.7	6.3693	0.7879
0.705	6.3273	0.771
0.71	6.3077	0.7516
0.715	6.3233	0.7344
0.72	6.3823	0.7248
0.725	6.4861	0.7263
0.73	6.6282	0.7384
0.735	6.7957	0.7567
0.74	6.9712	0.7745
0.745	7.1367	0.7858
0.75	7.2763	0.7872
0.755	7.3794	0.7787
0.76	7.4419	0.7634
0.765	7.4661	0.7457
0.77	7.459	0.7299
0.775	7.4304	0.7186
0.78	7.3899	0.7131
0.785	7.3451	0.7139
0.79	7.2997	0.7214
0.795	7.2528	0.7356
0.8	7.1992	0.7555
0.805	7.1311	0.7781
0.81	7.0395	0.799
0.815	6.9165	0.8139
0.82	6.7572	0.8196
0.825	6.5612	0.8157
0.83	6.3324	0.8038
0.835	6.079	0.787
0.84	5.8117	0.7687
0.845	5.542	0.7516
0.85	5.281	0.7373
0.855	5.0375	0.7265
0.86	4.8179	0.7193
0.865	4.6261	0.715
0.87	4.4642	0.7122
0.875	4.3334	0.7092
0.88	4.235	0.704
0.885	4.1708	0.6958
0.89	4.1434	0.6854
0.895	4.1557	0.6757
0.9	4.2099	0.671
0.905	4.3069	0.6749
0.91	4.4453	0.6881
0.915	4.6222	0.7076
0.92	4.8329	0.7274
0.925	5.0727	0.7412
0.93	5.337	0.7452
0.935	5.622	0.7394
0.94	5.9235	0.7283
0.945	6.2363	0.7194
0.95	6.5523	0.7201
0.955	6.8598	0.7338
0.96	7.1435	0.7579
0.965	7.3862	0.7859
0.97	7.5712	0.8106
0.975	7.6853	0.8269
0.98	7.7218	0.833
0.985	7.6813	0.8299
0.99	7.5723	0.8203
0.995	7.4098	0.8074
1	7.2128	0.7944
1.005	7.0016	0.7834
1.01	6.7957	0.7752
1.015	6.6119	0.7692
1.02	6.4636	0.7637
1.025	6.3601	0.7573
1.03	6.3066	0.7498
1.035	6.3045	0.7428
1.04	6.3513	0.7388
1.045	6.4405	0.7403
1.05	6.5622	0.7475
1.055	6.7033	0.759
1.06	6.8488	0.7723
1.065	6.9828	0.7855
1.07	7.0905	0.7977
1.075	7.1596	0.8086
1.08	7.1818	0.8172
1.085	7.1542	0.8215
1.09	7.0799	0.8186
1.095	6.9683	0.8068
1.1	6.8343	0.7861
1.105	6.6959	0.76
1.11	6.5724	0.7343
1.115	6.4811	0.716
1.12	6.4342	0.7105
1.125	6.4375	0.7188
1.13	6.4888	0.7376
1.135	6.5792	0.7611
1.14	6.6944	0.7837
1.145	6.8175	0.8011
1.15	6.9319	0.8113
1.155	7.0229	0.814
1.16	7.0802	0.8104
1.165	7.098	0.8021
1.17	7.0753	0.7913
1.175	7.0152	0.7798
1.18	6.924	0.7691
1.185	6.8109	0.7594
1.19	6.6869	0.7501
1.195	6.5643	0.7401
1.2	6.4559	0.7287
1.205	6.3744	0.7162
1.21	6.331	0.7048
1.215	6.3341	0.6975
1.22	6.3888	0.6966
1.225	6.4954	0.7029
1.23	6.6502	0.7142
1.235	6.8452	0.7272
1.24	7.0694	0.7394
1.245	7.3097	0.75
1.25	7.5516	0.7605
1.255	7.7804	0.7735
1.26	7.9813	0.791
1.265	8.1408	0.8126
1.27	8.247	0.8353
1.275	8.2916	0.8544
1.28	8.271	0.866
1.285	8.1875	0.8676
1.29	8.0505	0.8595
1.295	7.8753	0.8445
1.3	7.6822	0.8262
1.305	7.494	0.8089
1.31	7.3332	0.795
1.315	7.2189	0.7855
1.32	7.1652	0.7797
1.325	7.1795	0.7764
1.33	7.2624	0.7746
1.335	7.4074	0.7742
1.34	7.603	0.7761
1.345	7.8328	0.7813
1.35	8.0782	0.7905
1.355	8.3194	0.8036
1.36	8.5371	0.8194
1.365	8.7148	0.8353
1.37	8.8396	0.8487
1.375	8.9034	0.8572
1.38	8.9035	0.8591
1.385	8.8427	0.8541
1.39	8.7277	0.843
1.395	8.5686	0.8276
1.4	8.3773	0.8102
1.405	8.1658	0.7935
1.41	7.9459	0.7797
1.415	7.7285	0.7703
1.42	7.5234	0.7652
1.425	7.3402	0.763
1.43	7.1879	0.7612
1.435	7.0754	0.7576
1.44	7.0104	0.7514
1.445	6.9986	0.744
1.45	7.0424	0.7389
1.455	7.1393	0.7396
1.46	7.2815	0.7481
1.465	7.4565	0.763
1.47	7.648	0.7801
1.475	7.8386	0.7941
1.48	8.0119	0.8015
1.485	8.1547	0.8013
1.49	8.2582	0.7955
1.495	8.3179	0.7883
1.5	8.3328	0.7842
1.505	8.3041	0.7869
1.51	8.2345	0.7971
1.515	8.1273	0.8134
1.52	7.9869	0.8325
1.525	7.8194	0.8511
1.53	7.6332	0.8667
1.535	7.4395	0.8778
1.54	7.2516	0.8844
1.545	7.0835	0.8874
1.55	6.948	0.8883
1.555	6.8546	0.8891
1.56	6.8075	0.8915
1.565	6.8053	0.8958
1.57	6.8412	0.9011
1.575	6.904	0.9052
1.58	6.9803	0.9053
1.585	7.0565	0.8994
1.59	7.1205	0.887
1.595	7.1628	0.8692
1.6	7.1775	0.8481
1.605	7.1622	0.8261
1.61	7.118	0.8047
1.615	7.0489	0.7849
1.62	6.9611	0.7676
1.625	6.862	0.754
1.63	6.7596	0.746
1.635	6.6609	0.7456
1.64	6.5712	0.7537
1.645	6.4938	0.7698
1.65	6.4294	0.7913
1.655	6.3772	0.8147
1.66	6.335	0.8364
1.665	6.3006	0.8538
1.67	6.2724	0.8651
1.675	6.2496	0.8701
1.68	6.2327	0.8698
1.685	6.2224	0.866
1.69	6.2191	0.8608
1.695	6.2228	0.8562
1.7	6.2323	0.8527
1.705	6.2461	0.8489
1.71	6.2631	0.8417
1.715	6.2831	0.828
1.72	6.3078	0.8065
1.725	6.3401	0.7793
1.73	6.3833	0.7526
1.735	6.439	0.7349
1.74	6.5055	0.7328
1.745	6.577	0.7467
1.75	6.6435	0.7709
1.755	6.6931	0.7961
1.76	6.7138	0.8146
1.765	6.6966	0.8228
1.77	6.6379	0.8218
1.775	6.5396	0.8164
1.78	6.4096	0.813
1.785	6.2595	0.8161
1.79	6.1026	0.8265
1.795	5.9522	0.8412
1.8	5.8197	0.8556
1.805	5.7132	0.8657
1.81	5.6379	0.8699
1.815	5.5953	0.8689
1.82	5.5842	0.8645
1.825	5.6012	0.8581
1.83	5.6419	0.8497
1.835	5.7019	0.838
1.84	5.7777	0.8216
1.845	5.8672	0.8005
1.85	5.9688	0.7774
1.855	6.0807	0.7575
1.86	6.1989	0.7472
1.865	6.3162	0.7508
1.87	6.4215	0.7682
1.875	6.5009	0.794
1.88	6.5401	0.8206
1.885	6.527	0.8403
1.89	6.4553	0.8482
1.895	6.3264	0.8432
1.9	6.1497	0.8274
1.905	5.9413	0.8057
1.91	5.721	0.7838
1.915	5.5085	0.7671
1.92	5.3203	0.7582
1.925	5.1675	0.7567
1.93	5.0548	0.7594
1.935	4.9816	0.7625
1.94	4.9438	0.7628
1.945	4.9354	0.7586
1.95	4.9505	0.7508
1.955	4.9837	0.7421
1.96	5.0305	0.7364
1.965	5.0866	0.7372
1.97	5.1475	0.7453
1.975	5.2084	0.7588
1.98	5.2649	0.773
1.985	5.3138	0.783
1.99	5.3542	0.7857
1.995	5.388	0.781
2	5.4197	0.7717
2.005	5.4554	0.763
2.01	5.5013	0.76
2.015	5.5613	0.7652
2.02	5.6357	0.778
2.025	5.7206	0.795
2.03	5.808	0.8124
2.035	5.887	0.8272
2.04	5.945	0.8384
2.045	5.9707	0.846
2.05	5.9548	0.8502
2.055	5.8926	0.8507
2.06	5.784	0.8464
2.065	5.6343	0.8366
2.07	5.4537	0.8212
2.075	5.2561	0.8015
2.08	5.0577	0.7795
2.085	4.8756	0.7572
2.09	4.726	0.7361
2.095	4.6232	0.717
2.1	4.578	0.7009
2.105	4.5972	0.6896
2.11	4.6828	0.6857
2.115	4.8319	0.6917
2.12	5.0363	0.7077
2.125	5.2836	0.7312
2.13	5.5578	0.7582
2.135	5.841	0.7845
2.14	6.1151	0.8079
2.145	6.3638	0.8277
2.15	6.5741	0.844
2.155	6.7381	0.8564
2.16	6.8534	0.8635
2.165	6.9236	0.8635
2.17	6.9575	0.8554
2.175	6.9674	0.8404
2.18	6.9672	0.8222
2.185	6.9691	0.8059
2.19	6.9816	0.7965
2.195	7.0075	0.7969
2.2	7.0435	0.8068
2.205	7.0815	0.8231
2.21	7.11	0.8412
2.215	7.1179	0.8567
2.22	7.0964	0.8658
2.225	7.0419	0.8665
2.23	6.9559	0.8585
2.235	6.8446	0.8439
2.24	6.7166	0.8264
2.245	6.5807	0.8106
2.25	6.4435	0.8006
2.255	6.3077	0.7979
2.26	6.172	0.8012
2.265	6.0323	0.8073
2.27	5.8833	0.8123
2.275	5.7208	0.8127
2.28	5.5435	0.8065
2.285	5.3536	0.7929
2.29	5.1573	0.773
2.295	4.963	0.75
2.3	4.7795	0.7286
2.305	4.6146	0.7135
2.31	4.473	0.7081
2.315	4.3562	0.7119
2.32	4.2625	0.7211
2.325	4.1884	0.7301
2.33	4.1298	0.7346
2.335	4.084	0.7327
2.34	4.0502	0.7252
2.345	4.03	0.7149
2.35	4.0266	0.7053
2.355	4.0445	0.6986
2.36	4.0874	0.6958
2.365	4.1582	0.6966
2.37	4.2573	0.7007
2.375	4.3832	0.7077
2.38	4.5314	0.7175
2.385	4.6959	0.7298
2.39	4.869	0.7437
2.395	5.0423	0.7581
2.4	5.2081	0.7717
2.405	5.3603	0.7836
2.41	5.4951	0.7928
2.415	5.6121	0.7986
2.42	5.7141	0.8003
2.425	5.8067	0.7978
2.43	5.8973	0.7919
2.435	5.9936	0.7848
2.44	6.1018	0.7795
2.445	6.2257	0.7784
2.45	6.3656	0.7822
2.455	6.5187	0.7892
2.46	6.6796	0.7964
2.465	6.8412	0.801
2.47	6.9958	0.8022
2.475	7.1359	0.8013
2.48	7.2541	0.8005
2.485	7.3433	0.8024
2.49	7.3966	0.8079
2.495	7.4077	0.8163
2.5	7.3711	0.8255
2.505	7.284	0.8331
2.51	7.1464	0.837
2.515	6.9626	0.836
2.52	6.7413	0.8298
2.525	6.4948	0.8192
2.53	6.2378	0.806
2.535	5.9857	0.793
2.54	5.7525	0.7826
2.545	5.5497	0.7763
2.55	5.3851	0.7737
2.555	5.2635	0.7724
2.56	5.1867	0.7696
2.565	5.155	0.7631
2.57	5.1672	0.753
2.575	5.221	0.7418
2.58	5.3123	0.7339
2.585	5.4343	0.7332
2.59	5.5769	0.7414
2.595	5.7267	0.7569
2.6	5.8675	0.776
2.605	5.9826	0.7943
2.61	6.0566	0.8082
2.615	6.0783	0.8159
2.62	6.0428	0.8164
2.625	5.9522	0.81
2.63	5.8163	0.7973
2.635	5.6509	0.7793
2.64	5.476	0.7577
2.645	5.3132	0.7346
2.65	5.1824	0.7129
2.655	5.0991	0.6964
2.66	5.0722	0.6887
2.665	5.1028	0.6922
2.67	5.1843	0.7066
2.675	5.3029	0.729
2.68	5.4409	0.7546
2.685	5.5793	0.7777
2.69	5.7011	0.7937
2.695	5.794	0.7995
2.7	5.8528	0.7937
2.705	5.8792	0.7777
2.71	5.8809	0.755
2.715	5.8691	0.7313
2.72	5.8554	0.7134
2.725	5.8487	0.7067
2.73	5.8528	0.7133
2.735	5.8661	0.7306
2.74	5.8813	0.7534
2.745	5.8885	0.7756
2.75	5.8769	0.7926
2.755	5.8385	0.8021
2.76	5.7699	0.8039
2.765	5.6734	0.7989
2.77	5.5574	0.789
2.775	5.4346	0.7757
2.78	5.3203	0.7606
2.785	5.2295	0.7457
2.79	5.1744	0.734
2.795	5.1621	0.7286
2.8	5.1935	0.732
2.805	5.2632	0.7445
2.81	5.3598	0.7637
2.815	5.4686	0.785
2.82	5.5735	0.8034
2.825	5.6601	0.8154
2.83	5.7175	0.8193
2.835	5.7401	0.8159
2.84	5.728	0.807
2.845	5.6868	0.7955
2.85	5.6266	0.7837
2.855	5.5604	0.7731
2.86	5.5027	0.7645
2.865	5.4679	0.7577
2.87	5.4686	0.7525
2.875	5.5145	0.7486
2.88	5.6105	0.7463
2.885	5.7565	0.7464
2.89	5.946	0.7501
2.895	6.1661	0.7582
2.9	6.3985	0.771
2.905	6.621	0.7873
2.91	6.8103	0.8045
2.915	6.9448	0.8194
2.92	7.0082	0.8289
2.925	6.9918	0.8312
2.93	6.8968	0.8258
2.935	6.7336	0.8139
2.94	6.5213	0.7974
2.945	6.2844	0.7791
2.95	6.0496	0.7615
2.955	5.8419	0.7473
2.96	5.6812	0.739
2.965	5.5796	0.7381
2.97	5.5405	0.7447
2.975	5.5587	0.7568
2.98	5.6222	0.7712
2.985	5.715	0.7841
2.99	5.8198	0.792
2.995	5.9208	0.7935
3	6.0064	0.7886

## Sheet: Fig. 4c
Figure 4c
Time from reward (s)	Mean firing rate (Hz)	SEM (Hz)
-3	5.9848	0.76
-2.995	6.1295	0.7883
-2.99	6.2205	0.8164
-2.985	6.2369	0.8395
-2.98	6.1637	0.853
-2.975	5.9947	0.8533
-2.97	5.7342	0.838
-2.965	5.3973	0.8069
-2.96	5.0081	0.7622
-2.955	4.5963	0.7087
-2.95	4.1929	0.6543
-2.945	3.8261	0.6084
-2.94	3.5171	0.5793
-2.935	3.2789	0.571
-2.93	3.1149	0.5807
-2.925	3.0205	0.6009
-2.92	2.9855	0.6236
-2.915	2.9966	0.6435
-2.91	3.0403	0.658
-2.905	3.1048	0.6674
-2.9	3.1814	0.6729
-2.895	3.2646	0.676
-2.89	3.3519	0.6779
-2.885	3.4428	0.6797
-2.88	3.5379	0.6821
-2.875	3.6382	0.6862
-2.87	3.7446	0.6929
-2.865	3.8574	0.7022
-2.86	3.977	0.7126
-2.855	4.104	0.7214
-2.85	4.2396	0.7258
-2.845	4.3859	0.7247
-2.84	4.5451	0.7193
-2.835	4.7186	0.714
-2.83	4.9058	0.7143
-2.825	5.1029	0.7242
-2.82	5.3025	0.7437
-2.815	5.4943	0.7684
-2.81	5.6665	0.7919
-2.805	5.808	0.8081
-2.8	5.9106	0.8135
-2.795	5.9704	0.8079
-2.79	5.9882	0.7947
-2.785	5.9687	0.7794
-2.78	5.9191	0.7679
-2.775	5.8468	0.7645
-2.77	5.7581	0.7698
-2.765	5.6574	0.7811
-2.76	5.5473	0.7934
-2.755	5.4296	0.8024
-2.75	5.3067	0.8054
-2.745	5.1824	0.8019
-2.74	5.0625	0.793
-2.735	4.9548	0.7811
-2.73	4.868	0.7686
-2.725	4.8108	0.7577
-2.72	4.7905	0.7499
-2.715	4.8118	0.7463
-2.71	4.8766	0.7475
-2.705	4.9833	0.7533
-2.7	5.1276	0.7631
-2.695	5.3029	0.7754
-2.69	5.5015	0.7891
-2.685	5.7155	0.8036
-2.68	5.9377	0.8198
-2.675	6.163	0.8396
-2.67	6.3882	0.8651
-2.665	6.6126	0.8973
-2.66	6.838	0.9352
-2.655	7.0677	0.976
-2.65	7.3056	1.0161
-2.645	7.5555	1.0522
-2.64	7.8198	1.0815
-2.635	8.0985	1.1033
-2.63	8.3895	1.1177
-2.625	8.6878	1.1264
-2.62	8.9874	1.1313
-2.615	9.2816	1.134
-2.61	9.5645	1.1353
-2.605	9.8316	1.1351
-2.6	10.0805	1.1329
-2.595	10.3104	1.1283
-2.59	10.521	1.1223
-2.585	10.7111	1.1174
-2.58	10.8777	1.1169
-2.575	11.0154	1.1233
-2.57	11.1169	1.1369
-2.565	11.1749	1.155
-2.56	11.1841	1.173
-2.555	11.1443	1.1861
-2.55	11.0611	1.1906
-2.545	10.9464	1.1849
-2.54	10.8166	1.1694
-2.535	10.689	1.1459
-2.53	10.5785	1.1177
-2.525	10.4939	1.0895
-2.52	10.4364	1.0672
-2.515	10.3997	1.0576
-2.51	10.3721	1.0657
-2.505	10.3401	1.0925
-2.5	10.2928	1.1335
-2.495	10.2256	1.1798
-2.49	10.1429	1.221
-2.485	10.0581	1.2488
-2.48	9.9918	1.2586
-2.475	9.9672	1.2512
-2.47	10.0052	1.2321
-2.465	10.1179	1.21
-2.46	10.305	1.1949
-2.455	10.5516	1.1944
-2.45	10.8302	1.2119
-2.445	11.1049	1.2457
-2.44	11.3383	1.2901
-2.435	11.4986	1.3379
-2.43	11.5653	1.3817
-2.425	11.5326	1.4159
-2.42	11.409	1.4365
-2.415	11.214	1.442
-2.41	10.9735	1.4332
-2.405	10.7132	1.4128
-2.4	10.4547	1.3848
-2.395	10.2118	1.3532
-2.39	9.99	1.3208
-2.385	9.7875	1.2892
-2.38	9.5977	1.259
-2.375	9.4113	1.2303
-2.37	9.2187	1.2038
-2.365	9.0115	1.1802
-2.36	8.7832	1.1602
-2.355	8.5298	1.1443
-2.35	8.2495	1.132
-2.345	7.9431	1.1223
-2.34	7.6135	1.1141
-2.335	7.2659	1.1062
-2.33	6.9069	1.0972
-2.325	6.5443	1.0861
-2.32	6.1856	1.072
-2.315	5.8378	1.0552
-2.31	5.507	1.0365
-2.305	5.1979	1.0175
-2.3	4.9146	0.9998
-2.295	4.661	0.9847
-2.29	4.4414	0.9727
-2.285	4.2611	0.9639
-2.28	4.1262	0.9584
-2.275	4.0428	0.9569
-2.27	4.016	0.9612
-2.265	4.0481	0.9737
-2.26	4.1368	0.9968
-2.255	4.2746	1.0317
-2.25	4.4485	1.0766
-2.245	4.6406	1.1269
-2.24	4.8307	1.1759
-2.235	4.9984	1.2164
-2.23	5.1263	1.2424
-2.225	5.2016	1.2503
-2.22	5.2183	1.2395
-2.215	5.1766	1.212
-2.21	5.0828	1.1716
-2.205	4.9481	1.1231
-2.2	4.7868	1.071
-2.195	4.6148	1.0193
-2.19	4.4483	0.9712
-2.185	4.3017	0.9292
-2.18	4.1859	0.8953
-2.175	4.1064	0.8714
-2.17	4.0622	0.8583
-2.165	4.045	0.8554
-2.16	4.0402	0.8597
-2.155	4.0286	0.8665
-2.15	3.9906	0.8698
-2.145	3.909	0.8641
-2.14	3.7737	0.8461
-2.135	3.5832	0.8149
-2.13	3.3459	0.7724
-2.125	3.0789	0.7223
-2.12	2.8054	0.6692
-2.115	2.5506	0.6181
-2.11	2.3387	0.5741
-2.105	2.1891	0.5428
-2.1	2.1141	0.5294
-2.095	2.1179	0.5372
-2.09	2.1969	0.5652
-2.085	2.3408	0.6086
-2.08	2.5343	0.6604
-2.075	2.7595	0.7144
-2.07	2.9979	0.7661
-2.065	3.2327	0.8127
-2.06	3.4493	0.8531
-2.055	3.6365	0.8871
-2.05	3.7867	0.915
-2.045	3.8955	0.9381
-2.04	3.9615	0.958
-2.035	3.9856	0.9772
-2.03	3.9708	0.9975
-2.025	3.9216	1.0202
-2.02	3.8434	1.0444
-2.015	3.7428	1.0678
-2.01	3.6266	1.0863
-2.005	3.5024	1.0958
-2	3.378	1.0925
-1.995	3.2615	1.0744
-1.99	3.1604	1.0419
-1.985	3.0815	0.9985
-1.98	3.0292	0.9503
-1.975	3.0053	0.9052
-1.97	3.0078	0.8704
-1.965	3.0314	0.85
-1.96	3.068	0.8432
-1.955	3.1085	0.8453
-1.95	3.1443	0.8503
-1.945	3.1695	0.8531
-1.94	3.1819	0.8514
-1.935	3.1832	0.8452
-1.93	3.1785	0.8364
-1.925	3.1746	0.8274
-1.92	3.1772	0.8204
-1.915	3.1895	0.8167
-1.91	3.2104	0.8168
-1.905	3.2338	0.8197
-1.9	3.2504	0.8232
-1.895	3.2487	0.824
-1.89	3.2185	0.8182
-1.885	3.1533	0.8025
-1.88	3.0521	0.7748
-1.875	2.9205	0.7355
-1.87	2.7696	0.6879
-1.865	2.6138	0.6382
-1.86	2.4684	0.5949
-1.855	2.3459	0.5663
-1.85	2.2546	0.5566
-1.845	2.1971	0.5638
-1.84	2.1711	0.5807
-1.835	2.1711	0.5991
-1.83	2.1906	0.613
-1.825	2.2238	0.6201
-1.82	2.2671	0.6219
-1.815	2.3191	0.6227
-1.81	2.3796	0.6281
-1.805	2.448	0.6425
-1.8	2.5218	0.6674
-1.795	2.5959	0.7007
-1.79	2.6621	0.7371
-1.785	2.7112	0.7708
-1.78	2.7337	0.7958
-1.775	2.7229	0.808
-1.77	2.676	0.8051
-1.765	2.5957	0.7872
-1.76	2.4895	0.7561
-1.755	2.3689	0.7157
-1.75	2.2476	0.6712
-1.745	2.139	0.6285
-1.74	2.0549	0.593
-1.735	2.0031	0.5692
-1.73	1.9878	0.5591
-1.725	2.0085	0.5617
-1.72	2.0615	0.5738
-1.715	2.1405	0.591
-1.71	2.2376	0.6098
-1.705	2.345	0.6273
-1.7	2.4555	0.6423
-1.695	2.5638	0.6538
-1.69	2.6665	0.6617
-1.685	2.7625	0.6657
-1.68	2.8526	0.6667
-1.675	2.9385	0.6663
-1.67	3.0222	0.668
-1.665	3.1039	0.6757
-1.66	3.1814	0.6922
-1.655	3.2494	0.7168
-1.65	3.3001	0.7455
-1.645	3.324	0.7712
-1.64	3.3126	0.787
-1.635	3.2603	0.7875
-1.63	3.1665	0.7705
-1.625	3.0365	0.7369
-1.62	2.8814	0.691
-1.615	2.7167	0.6397
-1.61	2.5597	0.5911
-1.605	2.4275	0.5528
-1.6	2.3341	0.5298
-1.595	2.2892	0.5227
-1.59	2.2972	0.5287
-1.585	2.3571	0.544
-1.58	2.463	0.5659
-1.575	2.6048	0.5934
-1.57	2.7691	0.6259
-1.565	2.9404	0.6618
-1.56	3.1028	0.6982
-1.555	3.2416	0.7308
-1.55	3.3452	0.7552
-1.545	3.407	0.768
-1.54	3.4261	0.7679
-1.535	3.4073	0.7559
-1.53	3.3599	0.7356
-1.525	3.2961	0.7119
-1.52	3.2279	0.6905
-1.515	3.1656	0.6756
-1.51	3.1158	0.6691
-1.505	3.0813	0.6697
-1.5	3.0613	0.6739
-1.495	3.0533	0.6775
-1.49	3.0543	0.6777
-1.485	3.0624	0.6731
-1.48	3.0776	0.6646
-1.475	3.1019	0.6543
-1.47	3.1382	0.6455
-1.465	3.1895	0.6411
-1.46	3.2571	0.6436
-1.455	3.3399	0.6544
-1.45	3.4335	0.6728
-1.445	3.5311	0.6963
-1.44	3.6242	0.7203
-1.435	3.7043	0.7398
-1.43	3.7647	0.7506
-1.425	3.8018	0.751
-1.42	3.8156	0.7421
-1.415	3.8094	0.7279
-1.41	3.7895	0.714
-1.405	3.763	0.7049
-1.4	3.7375	0.7021
-1.395	3.7198	0.7037
-1.39	3.7159	0.7058
-1.385	3.7306	0.705
-1.38	3.7683	0.7002
-1.375	3.8321	0.6934
-1.37	3.9243	0.6884
-1.365	4.0449	0.6894
-1.36	4.1918	0.6989
-1.355	4.3604	0.7162
-1.35	4.5437	0.7382
-1.345	4.7336	0.7605
-1.34	4.9216	0.7795
-1.335	5.1004	0.7928
-1.33	5.2645	0.8
-1.325	5.4104	0.8023
-1.32	5.5361	0.8023
-1.315	5.6398	0.8029
-1.31	5.7194	0.8061
-1.305	5.7713	0.8122
-1.3	5.7908	0.8196
-1.295	5.772	0.8257
-1.29	5.7098	0.8276
-1.285	5.6004	0.8235
-1.28	5.4434	0.8131
-1.275	5.2422	0.7972
-1.27	5.0039	0.7775
-1.265	4.7397	0.756
-1.26	4.4633	0.7339
-1.255	4.1902	0.7118
-1.25	3.9362	0.69
-1.245	3.7162	0.6693
-1.24	3.5425	0.6516
-1.235	3.4238	0.6399
-1.23	3.3636	0.6374
-1.225	3.36	0.6458
-1.22	3.4048	0.6643
-1.215	3.4849	0.6898
-1.21	3.583	0.7179
-1.205	3.6806	0.7439
-1.2	3.7603	0.7639
-1.195	3.8088	0.7751
-1.19	3.8192	0.7758
-1.185	3.7922	0.7653
-1.18	3.7363	0.7442
-1.175	3.6667	0.7148
-1.17	3.6022	0.6811
-1.165	3.5626	0.6495
-1.16	3.5644	0.6277
-1.155	3.6178	0.6229
-1.15	3.7247	0.6376
-1.145	3.8783	0.6684
-1.14	4.0639	0.7071
-1.135	4.2617	0.7452
-1.13	4.4501	0.7757
-1.125	4.609	0.795
-1.12	4.7228	0.8025
-1.115	4.7823	0.7995
-1.11	4.7851	0.7886
-1.105	4.7347	0.7726
-1.1	4.6391	0.7543
-1.095	4.5083	0.7365
-1.09	4.3527	0.7217
-1.085	4.1812	0.7115
-1.08	4.0008	0.7059
-1.075	3.8162	0.7031
-1.07	3.631	0.6997
-1.065	3.4486	0.6922
-1.06	3.2738	0.6784
-1.055	3.113	0.6579
-1.05	2.9751	0.6323
-1.045	2.8703	0.6056
-1.04	2.8095	0.5827
-1.035	2.8021	0.5689
-1.03	2.8551	0.568
-1.025	2.9711	0.5811
-1.02	3.1484	0.6058
-1.015	3.3801	0.6377
-1.01	3.6555	0.6723
-1.005	3.9606	0.7055
-1	4.2801	0.7348
-0.995	4.5985	0.7589
-0.99	4.9015	0.7771
-0.985	5.177	0.7894
-0.98	5.4155	0.7962
-0.975	5.6102	0.7988
-0.97	5.7564	0.7993
-0.965	5.8511	0.8001
-0.96	5.8921	0.803
-0.955	5.8781	0.8084
-0.95	5.8085	0.8145
-0.945	5.6845	0.8185
-0.94	5.5097	0.8171
-0.935	5.2907	0.8077
-0.93	5.0382	0.7896
-0.925	4.766	0.7639
-0.92	4.4908	0.7332
-0.915	4.2304	0.7009
-0.91	4.0019	0.6708
-0.905	3.8199	0.6465
-0.9	3.6946	0.6311
-0.895	3.6305	0.6274
-0.89	3.6263	0.6365
-0.885	3.6742	0.6573
-0.88	3.762	0.6859
-0.875	3.874	0.7165
-0.87	3.9944	0.7429
-0.865	4.1085	0.76
-0.86	4.206	0.7658
-0.855	4.2812	0.7608
-0.85	4.3341	0.7482
-0.845	4.369	0.7326
-0.84	4.3934	0.7186
-0.835	4.4161	0.709
-0.83	4.4453	0.7045
-0.825	4.4874	0.7042
-0.82	4.5456	0.7071
-0.815	4.6196	0.7133
-0.81	4.7056	0.7238
-0.805	4.7962	0.7397
-0.8	4.8813	0.7601
-0.795	4.9499	0.782
-0.79	4.9913	0.8006
-0.785	4.9972	0.8112
-0.78	4.9635	0.8105
-0.775	4.8915	0.7979
-0.77	4.7876	0.7757
-0.765	4.663	0.7482
-0.76	4.5315	0.7209
-0.755	4.4078	0.6986
-0.75	4.3048	0.6841
-0.745	4.2327	0.6778
-0.74	4.1972	0.6783
-0.735	4.1998	0.6836
-0.73	4.2374	0.6926
-0.725	4.3033	0.705
-0.72	4.3885	0.7206
-0.715	4.4822	0.7387
-0.71	4.5738	0.7574
-0.705	4.6537	0.7742
-0.7	4.7144	0.787
-0.695	4.7514	0.7949
-0.69	4.7625	0.7988
-0.685	4.7481	0.8005
-0.68	4.7101	0.8017
-0.675	4.6509	0.8028
-0.67	4.5735	0.8024
-0.665	4.4809	0.7983
-0.66	4.3764	0.7882
-0.655	4.2638	0.7717
-0.65	4.1474	0.7506
-0.645	4.0317	0.7285
-0.64	3.9211	0.7094
-0.635	3.8188	0.6967
-0.63	3.7267	0.6909
-0.625	3.6452	0.6903
-0.62	3.5733	0.6915
-0.615	3.5098	0.6912
-0.61	3.4538	0.6873
-0.605	3.4052	0.6798
-0.6	3.3652	0.6703
-0.595	3.3362	0.6614
-0.59	3.321	0.6554
-0.585	3.3224	0.6532
-0.58	3.3427	0.6544
-0.575	3.3831	0.6578
-0.57	3.4434	0.6622
-0.565	3.5219	0.668
-0.56	3.6156	0.6762
-0.555	3.7196	0.6876
-0.55	3.8282	0.7018
-0.545	3.9346	0.717
-0.54	4.0318	0.7303
-0.535	4.1134	0.7397
-0.53	4.1736	0.7449
-0.525	4.2085	0.7469
-0.52	4.2158	0.7473
-0.515	4.1951	0.7467
-0.51	4.1487	0.7446
-0.505	4.0808	0.7393
-0.5	3.998	0.7298
-0.495	3.9089	0.7163
-0.49	3.823	0.7009
-0.485	3.7502	0.6868
-0.48	3.699	0.677
-0.475	3.6759	0.6734
-0.47	3.684	0.6762
-0.465	3.7229	0.6843
-0.46	3.7883	0.696
-0.455	3.8736	0.7096
-0.45	3.9703	0.7231
-0.445	4.0701	0.7346
-0.44	4.1655	0.7422
-0.435	4.2518	0.7448
-0.43	4.3266	0.7421
-0.425	4.3906	0.7353
-0.42	4.4461	0.7269
-0.415	4.4963	0.7202
-0.41	4.5442	0.718
-0.405	4.5913	0.7216
-0.4	4.6375	0.7298
-0.395	4.6811	0.74
-0.39	4.7194	0.7486
-0.385	4.7497	0.7531
-0.38	4.77	0.7529
-0.375	4.7795	0.7494
-0.37	4.779	0.7448
-0.365	4.77	0.7414
-0.36	4.7545	0.7402
-0.355	4.7344	0.7411
-0.35	4.7109	0.7434
-0.345	4.6843	0.7462
-0.34	4.6538	0.7488
-0.335	4.6177	0.7509
-0.33	4.5738	0.7522
-0.325	4.52	0.7523
-0.32	4.4545	0.7508
-0.315	4.3765	0.7472
-0.31	4.2866	0.7413
-0.305	4.1872	0.7331
-0.3	4.0825	0.7227
-0.295	3.9788	0.7104
-0.29	3.8832	0.6969
-0.285	3.804	0.6829
-0.28	3.749	0.6698
-0.275	3.7247	0.6593
-0.27	3.7353	0.6537
-0.265	3.7813	0.6554
-0.26	3.8594	0.666
-0.255	3.962	0.6849
-0.25	4.0785	0.7093
-0.245	4.1958	0.7347
-0.24	4.3013	0.7562
-0.235	4.384	0.7699
-0.23	4.4365	0.7736
-0.225	4.4559	0.7677
-0.22	4.4438	0.7546
-0.215	4.4048	0.7386
-0.21	4.3457	0.7246
-0.205	4.2728	0.716
-0.2	4.191	0.7143
-0.195	4.1032	0.7179
-0.19	4.0098	0.7239
-0.185	3.9101	0.7287
-0.18	3.8036	0.7296
-0.175	3.6908	0.7251
-0.17	3.5753	0.7146
-0.165	3.4632	0.6985
-0.16	3.3639	0.6775
-0.155	3.2886	0.6537
-0.15	3.2491	0.63
-0.145	3.2557	0.6114
-0.14	3.3156	0.6036
-0.135	3.431	0.6109
-0.13	3.5984	0.6337
-0.125	3.8088	0.668
-0.12	4.0484	0.7071
-0.115	4.3008	0.7443
-0.11	4.549	0.7752
-0.105	4.7777	0.7979
-0.1	4.9753	0.8128
-0.095	5.1349	0.8216
-0.09	5.2542	0.8264
-0.085	5.3356	0.8288
-0.08	5.3843	0.8302
-0.075	5.4076	0.8312
-0.07	5.4133	0.8327
-0.065	5.4083	0.8349
-0.06	5.3983	0.8384
-0.055	5.3868	0.8431
-0.05	5.3754	0.8485
-0.045	5.3641	0.8538
-0.04	5.3513	0.8579
-0.035	5.3348	0.8599
-0.03	5.312	0.8591
-0.025	5.2799	0.8556
-0.02	5.2356	0.8498
-0.015	5.177	0.8423
-0.01	5.1027	0.8331
-0.005	5.0131	0.8217
0	4.911	0.8073
0.005	4.802	0.7896
0.01	4.6942	0.7694
0.015	4.5978	0.7495
0.02	4.5229	0.7342
0.025	4.4776	0.7282
0.03	4.4654	0.7349
0.035	4.4836	0.7544
0.04	4.5225	0.7834
0.045	4.566	0.816
0.05	4.5938	0.8455
0.055	4.5845	0.8658
0.06	4.5192	0.8727
0.065	4.3847	0.864
0.07	4.1758	0.8396
0.075	3.8958	0.8013
0.08	3.556	0.7515
0.085	3.1733	0.6938
0.09	2.768	0.6314
0.095	2.3602	0.5677
0.1	1.968	0.5053
0.105	1.6054	0.4457
0.11	1.2818	0.3897
0.115	1.0023	0.3371
0.12	0.7676	0.2876
0.125	0.5757	0.2408
0.13	0.4227	0.197
0.135	0.3037	0.1567
0.14	0.2132	0.1209
0.145	0.1461	0.0901
0.15	0.0976	0.0649
0.155	0.0634	0.045
0.16	0.0401	0.03
0.165	0.0245	0.0193
0.17	0.0146	0.0119
0.175	0.0084	0.0071
0.18	0.0046	0.004
0.185	0.0025	0.0022
0.19	0.0013	0.0012
0.195	0.0006	0.0006
0.2	0.0003	0.0003
0.205	0.0001	0.0001
0.21	0.0001	0.0001
0.215	0	0
0.22	0	0
0.225	0	0
0.23	0	0
0.235	0	0
0.24	0	0
0.245	0	0
0.25	0	0
0.255	0	0
0.26	0	0
0.265	0	0
0.27	0	0
0.275	0.0001	0.0001
0.28	0.0002	0.0001
0.285	0.0005	0.0003
0.29	0.001	0.0006
0.295	0.0022	0.0012
0.3	0.0044	0.0023
0.305	0.0085	0.0043
0.31	0.0159	0.0076
0.315	0.0288	0.013
0.32	0.0506	0.0214
0.325	0.0857	0.034
0.33	0.1406	0.0523
0.335	0.2232	0.0776
0.34	0.3432	0.1113
0.345	0.5113	0.1544
0.35	0.7388	0.2074
0.355	1.0359	0.2699
0.36	1.4106	0.3405
0.365	1.8672	0.4166
0.37	2.4051	0.4948
0.375	3.0177	0.5708
0.38	3.693	0.6407
0.385	4.4136	0.7005
0.39	5.1592	0.7477
0.395	5.9079	0.781
0.4	6.6386	0.8001
0.405	7.3333	0.8062
0.41	7.9783	0.8006
0.415	8.5642	0.7858
0.42	9.086	0.765
0.425	9.5411	0.7424
0.43	9.928	0.7231
0.435	10.2449	0.711
0.44	10.4884	0.7075
0.445	10.6546	0.7102
0.45	10.7395	0.7147
0.455	10.741	0.7166
0.46	10.6608	0.7142
0.465	10.5054	0.7083
0.47	10.2863	0.7015
0.475	10.0196	0.6964
0.48	9.7241	0.6939
0.485	9.4197	0.6936
0.49	9.1253	0.6947
0.495	8.8571	0.6968
0.5	8.6275	0.7008
0.505	8.4443	0.7079
0.51	8.3111	0.7194
0.515	8.2269	0.7355
0.52	8.1873	0.7551
0.525	8.1854	0.7767
0.53	8.2132	0.7978
0.535	8.2625	0.8157
0.54	8.3259	0.8277
0.545	8.3973	0.8318
0.55	8.4716	0.8277
0.555	8.5441	0.8174
0.56	8.6089	0.8048
0.565	8.6589	0.7945
0.57	8.6848	0.7895
0.575	8.6761	0.7897
0.58	8.6222	0.7921
0.585	8.5147	0.7925
0.59	8.3492	0.7878
0.595	8.1269	0.7769
0.6	7.8547	0.7613
0.605	7.5449	0.7443
0.61	7.2134	0.7296
0.615	6.8778	0.7197
0.62	6.5552	0.7149
0.625	6.261	0.7137
0.63	6.0072	0.7139
0.635	5.8022	0.7139
0.64	5.6507	0.714
0.645	5.5532	0.7159
0.65	5.5066	0.7213
0.655	5.5047	0.7314
0.66	5.5378	0.7455
0.665	5.5946	0.7618
0.67	5.6622	0.7779
0.675	5.7278	0.7921
0.68	5.7797	0.8033
0.685	5.808	0.8111
0.69	5.8061	0.8154
0.695	5.7706	0.8156
0.7	5.7026	0.8111
0.705	5.6067	0.8012
0.71	5.4909	0.7864
0.715	5.3656	0.7687
0.72	5.2417	0.7515
0.725	5.1288	0.7387
0.73	5.0342	0.733
0.735	4.9615	0.7349
0.74	4.9105	0.742
0.745	4.8781	0.7504
0.75	4.8591	0.7565
0.755	4.8474	0.7582
0.76	4.8375	0.7554
0.765	4.8241	0.7502
0.77	4.8026	0.7461
0.775	4.7685	0.7461
0.78	4.7166	0.752
0.785	4.6417	0.7625
0.79	4.5386	0.7735
0.795	4.4042	0.7797
0.8	4.2379	0.7761
0.805	4.0437	0.7598
0.81	3.8297	0.7314
0.815	3.6081	0.6946
0.82	3.3933	0.6558
0.825	3.1998	0.6218
0.83	3.0407	0.5982
0.835	2.9254	0.587
0.84	2.8596	0.5866
0.845	2.8443	0.5935
0.85	2.877	0.6044
0.855	2.9518	0.6181
0.86	3.0599	0.635
0.865	3.1906	0.6565
0.87	3.3312	0.6829
0.875	3.4681	0.7126
0.88	3.5883	0.7414
0.885	3.6807	0.7638
0.89	3.738	0.7748
0.895	3.7584	0.7717
0.9	3.7462	0.7544
0.905	3.7117	0.7267
0.91	3.6695	0.6946
0.915	3.6364	0.6655
0.92	3.629	0.646
0.925	3.6606	0.6398
0.93	3.7393	0.647
0.935	3.8672	0.6656
0.94	4.0394	0.6926
0.945	4.2452	0.7248
0.95	4.4688	0.7587
0.955	4.6917	0.7906
0.96	4.8944	0.8167
0.965	5.0588	0.8342
0.97	5.1704	0.8417
0.975	5.2198	0.8392
0.98	5.2034	0.8281
0.985	5.124	0.8103
0.99	4.9895	0.7882
0.995	4.8123	0.7639
1	4.6071	0.7395
1.005	4.3901	0.7168
1.01	4.1766	0.6969
1.015	3.9809	0.68
1.02	3.8148	0.666
1.025	3.6873	0.6544
1.03	3.6042	0.646
1.035	3.5672	0.6424
1.04	3.5742	0.6462
1.045	3.6182	0.6597
1.05	3.6883	0.6824
1.055	3.7698	0.7113
1.06	3.846	0.7407
1.065	3.9003	0.7647
1.07	3.9183	0.7787
1.075	3.8896	0.7805
1.08	3.8099	0.7707
1.085	3.6805	0.7516
1.09	3.5093	0.726
1.095	3.3085	0.6966
1.1	3.0942	0.6645
1.105	2.8843	0.6307
1.11	2.6967	0.5964
1.115	2.5484	0.5643
1.12	2.4535	0.5387
1.125	2.4223	0.5246
1.13	2.46	0.5253
1.135	2.5665	0.5415
1.14	2.7357	0.5705
1.145	2.9557	0.6081
1.15	3.2099	0.65
1.155	3.4781	0.6921
1.16	3.7381	0.731
1.165	3.9681	0.7639
1.17	4.149	0.7885
1.175	4.266	0.8035
1.18	4.3109	0.8081
1.185	4.2826	0.8028
1.19	4.1874	0.7884
1.195	4.0382	0.7665
1.2	3.8525	0.7392
1.205	3.6501	0.7095
1.21	3.4505	0.681
1.215	3.2703	0.6578
1.22	3.1211	0.6434
1.225	3.009	0.6392
1.23	2.9343	0.6436
1.235	2.8931	0.6525
1.24	2.8787	0.6609
1.245	2.8841	0.6648
1.25	2.9033	0.6629
1.255	2.9325	0.6565
1.26	2.9698	0.6493
1.265	3.0153	0.6451
1.27	3.0694	0.6467
1.275	3.1322	0.6542
1.28	3.2024	0.6655
1.285	3.2777	0.6778
1.29	3.3541	0.689
1.295	3.4267	0.6983
1.3	3.4906	0.7058
1.305	3.5407	0.7121
1.31	3.5733	0.7173
1.315	3.5859	0.7207
1.32	3.5778	0.7215
1.325	3.5506	0.7193
1.33	3.5082	0.7144
1.335	3.4564	0.7082
1.34	3.4024	0.7026
1.345	3.3542	0.6991
1.35	3.3196	0.6985
1.355	3.3052	0.7
1.36	3.316	0.7025
1.365	3.3547	0.7047
1.37	3.4218	0.7062
1.375	3.5154	0.7077
1.38	3.6321	0.71
1.385	3.7673	0.7137
1.39	3.9159	0.7187
1.395	4.0725	0.7239
1.4	4.2323	0.7283
1.405	4.3909	0.7315
1.41	4.544	0.7342
1.415	4.6869	0.7378
1.42	4.8144	0.7438
1.425	4.9201	0.7529
1.43	4.9962	0.765
1.435	5.0346	0.7783
1.44	5.0276	0.7901
1.445	4.9697	0.7974
1.45	4.8587	0.7973
1.455	4.6972	0.7882
1.46	4.4936	0.7698
1.465	4.2614	0.7435
1.47	4.0184	0.712
1.475	3.7855	0.6785
1.48	3.5836	0.6466
1.485	3.4321	0.6203
1.49	3.3457	0.6033
1.495	3.333	0.5994
1.5	3.3947	0.6108
1.505	3.5235	0.6377
1.51	3.7044	0.6765
1.515	3.9167	0.7217
1.52	4.1365	0.7665
1.525	4.3398	0.8051
1.53	4.506	0.833
1.535	4.6203	0.8479
1.54	4.6758	0.8496
1.545	4.6733	0.8395
1.55	4.6206	0.8209
1.555	4.5303	0.7978
1.56	4.4175	0.7743
1.565	4.2968	0.754
1.57	4.1806	0.739
1.575	4.0778	0.7299
1.58	3.9934	0.7264
1.585	3.929	0.7277
1.59	3.8836	0.7328
1.595	3.8549	0.7409
1.6	3.8401	0.7507
1.605	3.8367	0.7608
1.61	3.8427	0.7696
1.615	3.857	0.7757
1.62	3.8792	0.7781
1.625	3.9095	0.7763
1.63	3.9489	0.7701
1.635	3.9989	0.7602
1.64	4.0618	0.7474
1.645	4.1398	0.7338
1.65	4.2353	0.7221
1.655	4.3493	0.7159
1.66	4.4816	0.718
1.665	4.6294	0.7297
1.67	4.7881	0.7498
1.675	4.9514	0.7741
1.68	5.1124	0.7977
1.685	5.2645	0.8157
1.69	5.4027	0.8253
1.695	5.5231	0.8267
1.7	5.6222	0.8231
1.705	5.6963	0.8194
1.71	5.7399	0.8203
1.715	5.7451	0.8278
1.72	5.7025	0.8396
1.725	5.6029	0.8504
1.73	5.44	0.8538
1.735	5.2128	0.8441
1.74	4.9284	0.8183
1.745	4.6021	0.7765
1.75	4.2567	0.7218
1.755	3.919	0.6608
1.76	3.6165	0.6029
1.765	3.3727	0.5591
1.77	3.2038	0.5391
1.775	3.1164	0.5467
1.78	3.1075	0.5776
1.785	3.1657	0.622
1.79	3.274	0.6695
1.795	3.4138	0.7119
1.8	3.5684	0.7438
1.805	3.7251	0.763
1.81	3.8768	0.7703
1.815	4.0219	0.7692
1.82	4.1619	0.7646
1.825	4.2999	0.7615
1.83	4.4374	0.763
1.835	4.5733	0.7695
1.84	4.703	0.7787
1.845	4.819	0.7876
1.85	4.9121	0.7934
1.855	4.9735	0.7948
1.86	4.9958	0.792
1.865	4.9751	0.7861
1.87	4.9106	0.7784
1.875	4.8058	0.7694
1.88	4.6671	0.7589
1.885	4.5041	0.7454
1.89	4.3283	0.7281
1.895	4.1525	0.7073
1.9	3.9891	0.6854
1.905	3.8487	0.6674
1.91	3.7392	0.659
1.915	3.6645	0.6646
1.92	3.624	0.6843
1.925	3.6137	0.7137
1.93	3.6272	0.7452
1.935	3.6574	0.7717
1.94	3.6987	0.7879
1.945	3.7481	0.7919
1.95	3.8055	0.7848
1.955	3.8735	0.77
1.96	3.9562	0.7523
1.965	4.057	0.7364
1.97	4.1775	0.7266
1.975	4.316	0.7256
1.98	4.4666	0.7341
1.985	4.6201	0.7502
1.99	4.765	0.7705
1.995	4.8889	0.7903
2	4.9809	0.8059
2.005	5.0331	0.8148
2.01	5.0418	0.8162
2.015	5.0086	0.8108
2.02	4.9395	0.7997
2.025	4.8451	0.7841
2.03	4.7385	0.7651
2.035	4.6342	0.7436
2.04	4.5469	0.7217
2.045	4.4894	0.7021
2.05	4.4714	0.689
2.055	4.4984	0.6859
2.06	4.571	0.6952
2.065	4.6845	0.7162
2.07	4.8293	0.7463
2.075	4.9925	0.7815
2.08	5.1591	0.8175
2.085	5.3147	0.8504
2.09	5.4474	0.8762
2.095	5.5497	0.8914
2.1	5.6194	0.894
2.105	5.6597	0.8839
2.11	5.6779	0.8643
2.115	5.6835	0.8409
2.12	5.6858	0.8209
2.125	5.6917	0.8106
2.13	5.7042	0.8126
2.135	5.7219	0.825
2.14	5.7399	0.8428
2.145	5.751	0.8607
2.15	5.7482	0.8751
2.155	5.7256	0.8844
2.16	5.6799	0.8888
2.165	5.6104	0.8887
2.17	5.5186	0.8846
2.175	5.4071	0.8767
2.18	5.2788	0.8654
2.185	5.1359	0.8522
2.19	4.9801	0.8386
2.195	4.8129	0.8258
2.2	4.6369	0.8135
2.205	4.4564	0.8002
2.21	4.2789	0.7839
2.215	4.1144	0.7638
2.22	3.9752	0.7411
2.225	3.8736	0.7189
2.23	3.8197	0.7021
2.235	3.8196	0.695
2.24	3.873	0.6999
2.245	3.9736	0.7156
2.25	4.1094	0.7382
2.255	4.2656	0.7623
2.26	4.4265	0.7827
2.265	4.5786	0.7959
2.27	4.7126	0.8005
2.275	4.8233	0.7977
2.28	4.9095	0.791
2.285	4.972	0.785
2.29	5.0117	0.784
2.295	5.0278	0.7898
2.3	5.0176	0.8006
2.305	4.9769	0.8119
2.31	4.9015	0.8182
2.315	4.7898	0.815
2.32	4.6439	0.8005
2.325	4.471	0.7754
2.33	4.2826	0.7433
2.335	4.0933	0.7094
2.34	3.9186	0.6795
2.345	3.7729	0.6579
2.35	3.6676	0.6461
2.355	3.6101	0.6426
2.36	3.6037	0.6448
2.365	3.6474	0.6503
2.37	3.7367	0.6587
2.375	3.8638	0.6713
2.38	4.0178	0.6892
2.385	4.1858	0.7124
2.39	4.3532	0.7387
2.395	4.5051	0.7644
2.4	4.6284	0.7856
2.405	4.713	0.7994
2.41	4.7539	0.8041
2.415	4.7521	0.7997
2.42	4.7147	0.7873
2.425	4.654	0.7688
2.43	4.5856	0.7468
2.435	4.5262	0.7244
2.44	4.4909	0.7051
2.445	4.4906	0.6927
2.45	4.5307	0.6899
2.455	4.6094	0.698
2.46	4.7189	0.7154
2.465	4.8455	0.7386
2.47	4.9724	0.7629
2.475	5.0819	0.7843
2.48	5.1576	0.7999
2.485	5.1872	0.8089
2.49	5.1638	0.8114
2.495	5.0869	0.8083
2.5	4.962	0.8005
2.505	4.8002	0.7887
2.51	4.6163	0.7736
2.515	4.4273	0.756
2.52	4.2502	0.7372
2.525	4.1003	0.7194
2.53	3.9896	0.7051
2.535	3.9256	0.6972
2.54	3.9108	0.6979
2.545	3.9429	0.7084
2.55	4.0146	0.7287
2.555	4.1146	0.7571
2.56	4.2285	0.7905
2.565	4.3406	0.8247
2.57	4.4346	0.8549
2.575	4.496	0.8765
2.58	4.5136	0.8862
2.585	4.4812	0.882
2.59	4.3988	0.8634
2.595	4.273	0.832
2.6	4.1167	0.7909
2.605	3.9476	0.7454
2.61	3.7863	0.7021
2.615	3.6531	0.6691
2.62	3.5658	0.6533
2.625	3.5368	0.6581
2.63	3.5715	0.6812
2.635	3.6681	0.7155
2.64	3.8176	0.7527
2.645	4.005	0.7856
2.65	4.2115	0.8103
2.655	4.4163	0.8257
2.66	4.5988	0.8334
2.665	4.7405	0.8359
2.67	4.8271	0.8356
2.675	4.8497	0.833
2.68	4.8064	0.8269
2.685	4.7032	0.8148
2.69	4.5536	0.7945
2.695	4.3779	0.7652
2.7	4.2007	0.729
2.705	4.0481	0.691
2.71	3.9431	0.6591
2.715	3.9026	0.6423
2.72	3.9341	0.6466
2.725	4.0348	0.6716
2.73	4.1922	0.7108
2.735	4.3869	0.7547
2.74	4.5962	0.7949
2.745	4.7985	0.826
2.75	4.9764	0.8469
2.755	5.1185	0.8596
2.76	5.2198	0.8685
2.765	5.2802	0.878
2.77	5.3022	0.8907
2.775	5.289	0.9065
2.78	5.2424	0.923
2.785	5.1633	0.9361
2.79	5.0515	0.9422
2.795	4.9075	0.9385
2.8	4.7341	0.9237
2.805	4.5372	0.8979
2.81	4.3258	0.8628
2.815	4.1117	0.8213
2.82	3.9077	0.7778
2.825	3.7262	0.737
2.83	3.5772	0.7038
2.835	3.467	0.6823
2.84	3.3976	0.6747
2.845	3.3668	0.6811
2.85	3.3685	0.6992
2.855	3.3943	0.7246
2.86	3.4344	0.7523
2.865	3.4794	0.777
2.87	3.5213	0.7949
2.875	3.5546	0.8037
2.88	3.5764	0.8035
2.885	3.5868	0.7954
2.89	3.5882	0.7819
2.895	3.5854	0.7652
2.9	3.5848	0.747
2.905	3.5945	0.7285
2.91	3.6234	0.7105
2.915	3.6814	0.694
2.92	3.7779	0.6808
2.925	3.9212	0.6737
2.93	4.1163	0.6762
2.935	4.3638	0.6913
2.94	4.658	0.7205
2.945	4.9859	0.7623
2.95	5.3285	0.8123
2.955	5.6617	0.8636
2.96	5.9597	0.9087
2.965	6.1992	0.9404
2.97	6.3627	0.9533
2.975	6.4418	0.9451
2.98	6.4377	0.9173
2.985	6.361	0.8759
2.99	6.2278	0.8303
2.995	6.0565	0.7914
3	5.8637	0.7679

## Sheet: Fig. 4d
Figure 4d
									Normalized firing rate, Burst-pause TANs																				Normalized firing rate, Only pause TANs
Time from reward (s)	1	2	3	4	5	6	7	8	9	10	11	12	13	14	15	16	17	18	19	20	21	22	23	24	25	26		Time from reward (s)	1	2	3	4	5	6
-3	0.313299	0.238513	0.257518	0.158918	0.227293	0.125692	0.133627	0.173191	0.237093	0.182875	0.153385	0.349556	0.391119	0.28325	0.364913	0.157717	0.200858	0.279715	0.25747	0.432855	0.348279	0.388294	0.327819	0.333355	0.206638	0.268149		-3	0.517479	0.384962	0.398861	0.353196	0.397206	0.435228
-2.995	0.324531	0.233582	0.258474	0.161334	0.230434	0.126334	0.131336	0.174339	0.230105	0.184099	0.155176	0.343873	0.385471	0.284604	0.366657	0.155715	0.202089	0.276113	0.247343	0.434557	0.345653	0.389786	0.332104	0.342396	0.199014	0.293924		-2.995	0.529993	0.381526	0.406752	0.346305	0.380271	0.434961
-2.99	0.335429	0.234528	0.258272	0.16355	0.233322	0.128334	0.128833	0.174817	0.226949	0.186455	0.15767	0.338594	0.383207	0.284819	0.370887	0.155077	0.203632	0.271151	0.237705	0.438546	0.342374	0.389845	0.33462	0.352772	0.196374	0.32193		-2.99	0.537858	0.382859	0.416026	0.346629	0.364328	0.434377
-2.985	0.34587	0.241507	0.25727	0.165558	0.235444	0.131598	0.126389	0.174527	0.227447	0.190006	0.160622	0.334128	0.384927	0.283571	0.3775	0.155866	0.205489	0.265473	0.229296	0.444948	0.338784	0.389146	0.335515	0.364789	0.198758	0.35006		-2.985	0.539275	0.389198	0.426208	0.354268	0.350917	0.432916
-2.98	0.355841	0.25409	0.255835	0.16742	0.236375	0.13604	0.124289	0.1734	0.231154	0.194824	0.163829	0.330796	0.390635	0.280738	0.386047	0.158036	0.207752	0.259858	0.222888	0.453672	0.335369	0.388489	0.334958	0.378677	0.205949	0.376006		-2.98	0.532946	0.400254	0.436439	0.368767	0.341216	0.43006
-2.975	0.365378	0.271307	0.254263	0.169189	0.235848	0.14161	0.12277	0.171416	0.237421	0.200964	0.167154	0.328841	0.39976	0.276441	0.395782	0.161449	0.210566	0.255128	0.219223	0.464434	0.332677	0.388582	0.333091	0.394426	0.217462	0.397546		-2.975	0.51833	0.415238	0.445582	0.389198	0.335946	0.425422
-2.97	0.374502	0.291762	0.25273	0.170854	0.233798	0.148287	0.121983	0.168642	0.245468	0.208405	0.17052	0.32843	0.41127	0.271034	0.405749	0.165885	0.214079	0.252044	0.218949	0.476787	0.331233	0.389865	0.329995	0.411651	0.232556	0.412855		-2.97	0.495806	0.43297	0.452406	0.414289	0.335345	0.418809
-2.965	0.383162	0.313802	0.251274	0.172307	0.23035	0.156061	0.121952	0.16526	0.254467	0.216992	0.173892	0.329638	0.423845	0.26505	0.414895	0.171067	0.218378	0.25121	0.222538	0.490156	0.33145	0.392408	0.325691	0.429541	0.250275	0.420759		-2.965	0.466679	0.452035	0.455802	0.442572	0.339199	0.410269
-2.96	0.391216	0.335705	0.249806	0.173364	0.225774	0.164875	0.122566	0.161572	0.263611	0.226378	0.177239	0.332427	0.436078	0.259109	0.422197	0.176672	0.223451	0.252973	0.230212	0.503875	0.333553	0.395901	0.320171	0.446899	0.269509	0.420905		-2.96	0.433029	0.470968	0.455011	0.472522	0.346911	0.400107
-2.955	0.398451	0.35586	0.248161	0.173809	0.22042	0.174569	0.123598	0.157964	0.272184	0.236002	0.180496	0.336608	0.44668	0.253809	0.426786	0.182361	0.229158	0.257347	0.241909	0.517222	0.337513	0.399733	0.313457	0.462276	0.28909	0.413803		-2.955	0.397422	0.488428	0.449797	0.502671	0.357595	0.388869
-2.95	0.404632	0.372919	0.246146	0.173463	0.214649	0.18484	0.124744	0.15485	0.2796	0.245106	0.18353	0.341822	0.454642	0.249615	0.428062	0.187803	0.235244	0.263979	0.257267	0.529451	0.343018	0.403117	0.30566	0.47417	0.307895	0.400748		-2.95	0.362544	0.503329	0.440537	0.531696	0.370175	0.377298
-2.945	0.409573	0.385902	0.243596	0.172226	0.208789	0.195224	0.125677	0.152594	0.285426	0.252807	0.186125	0.347552	0.45935	0.246782	0.425772	0.192707	0.241379	0.272165	0.275655	0.539826	0.349468	0.405237	0.29703	0.481245	0.324969	0.383634		-2.945	0.330821	0.514928	0.428214	0.558483	0.38349	0.366269
-2.94	0.413184	0.394248	0.240412	0.170106	0.203117	0.205115	0.126113	0.151442	0.289387	0.258214	0.187999	0.353167	0.460631	0.245315	0.420045	0.196858	0.247209	0.280926	0.296225	0.547672	0.356023	0.405376	0.28797	0.482537	0.339623	0.364699		-2.94	0.304111	0.522853	0.414279	0.582154	0.396405	0.356701
-2.935	0.415489	0.397826	0.236577	0.167201	0.197867	0.213831	0.125852	0.151477	0.291364	0.260563	0.188836	0.358025	0.458724	0.244987	0.411374	0.200142	0.252419	0.289141	0.317979	0.552426	0.361695	0.40302	0.279004	0.4776	0.35151	0.346237		-2.935	0.283513	0.5271	0.400451	0.602069	0.407907	0.349469
-2.93	0.416595	0.396899	0.232156	0.163657	0.193244	0.2207	0.124823	0.152628	0.291385	0.259356	0.188355	0.36158	0.454207	0.245403	0.400537	0.20257	0.256788	0.295719	0.339841	0.553711	0.365478	0.397916	0.270721	0.466579	0.360642	0.330318		-2.93	0.269331	0.528006	0.388443	0.617803	0.417209	0.345307
-2.925	0.416631	0.392051	0.227288	0.159621	0.189441	0.225163	0.123087	0.154715	0.289626	0.254455	0.186379	0.363496	0.447878	0.246092	0.388489	0.204285	0.260214	0.299762	0.360724	0.551401	0.36651	0.390105	0.263684	0.450189	0.367356	0.318545		-2.925	0.261172	0.526219	0.37971	0.629098	0.423825	0.344723
-2.92	0.415686	0.384087	0.222168	0.155201	0.186645	0.22687	0.120837	0.157531	0.286411	0.246132	0.1829	0.363721	0.440627	0.246612	0.376221	0.205548	0.262726	0.300695	0.3796	0.545682	0.364208	0.379913	0.258355	0.429636	0.37221	0.311882		-2.92	0.258145	0.522661	0.375248	0.635811	0.427631	0.347931
-2.915	0.413771	0.373912	0.217036	0.150465	0.185024	0.225753	0.118373	0.160933	0.282194	0.235037	0.178109	0.362497	0.433325	0.246638	0.364629	0.206704	0.264467	0.298337	0.395574	0.537077	0.358377	0.367918	0.255025	0.406469	0.375844	0.310566		-2.915	0.259103	0.518484	0.375481	0.637877	0.428892	0.354806
-2.91	0.410827	0.362402	0.212166	0.145458	0.184709	0.222052	0.116074	0.164912	0.277536	0.222119	0.172387	0.360306	0.426735	0.246016	0.354409	0.208132	0.265675	0.292879	0.407968	0.52643	0.349243	0.354887	0.253782	0.382407	0.378827	0.314142		-2.91	0.262878	0.51501	0.380271	0.635303	0.428241	0.364874
-2.905	0.406781	0.350289	0.207861	0.140249	0.185784	0.216296	0.114363	0.169612	0.273043	0.20849	0.166255	0.35776	0.421469	0.244771	0.345999	0.210183	0.266651	0.2848	0.416406	0.514841	0.337408	0.34169	0.254515	0.35917	0.381521	0.321581		-2.905	0.268455	0.513651	0.389012	0.628199	0.426608	0.377338
-2.9	0.401631	0.33809	0.204439	0.134968	0.188275	0.209235	0.113671	0.175292	0.269298	0.195278	0.160287	0.355466	0.417973	0.243082	0.339565	0.213117	0.26773	0.27474	0.420877	0.50355	0.323751	0.329194	0.25695	0.338319	0.384001	0.331501		-2.9	0.275078	0.515822	0.400801	0.616845	0.42509	0.391145
-2.895	0.395511	0.326087	0.202212	0.129838	0.192163	0.201729	0.114408	0.182228	0.266772	0.183488	0.15502	0.353907	0.416524	0.241224	0.335054	0.217057	0.26926	0.263363	0.421769	0.493774	0.309275	0.318165	0.260725	0.321139	0.386039	0.342414		-2.895	0.282274	0.522837	0.414625	0.60176	0.424784	0.405081
-2.89	0.388717	0.314372	0.201456	0.125168	0.197395	0.194621	0.116916	0.19059	0.265762	0.173894	0.150878	0.353371	0.417228	0.239497	0.332263	0.22196	0.27157	0.251251	0.419832	0.486543	0.294971	0.309182	0.265479	0.308563	0.387168	0.352975		-2.89	0.289822	0.535809	0.429526	0.583758	0.426592	0.417895
-2.885	0.381663	0.302937	0.202372	0.121319	0.20391	0.188607	0.121433	0.200317	0.266357	0.166982	0.148127	0.353945	0.420009	0.238163	0.330947	0.227622	0.274933	0.238845	0.416072	0.482529	0.281695	0.302596	0.270947	0.301139	0.386806	0.362161		-2.885	0.297679	0.555556	0.444726	0.563935	0.431053	0.428429
-2.88	0.374784	0.291786	0.205035	0.118644	0.211638	0.18413	0.128052	0.211046	0.268454	0.162931	0.146872	0.355559	0.424575	0.237394	0.330904	0.233703	0.279521	0.226449	0.411592	0.481932	0.270101	0.298521	0.277042	0.299035	0.384412	0.36936		-2.88	0.305904	0.582495	0.459679	0.543601	0.438235	0.435739
-2.875	0.368404	0.281021	0.209362	0.117432	0.22049	0.181318	0.13669	0.222111	0.271811	0.161647	0.147087	0.358071	0.430393	0.237248	0.33205	0.239781	0.285348	0.214277	0.407385	0.484428	0.260621	0.296871	0.283892	0.302067	0.379638	0.374351		-2.875	0.314582	0.616544	0.474083	0.524134	0.447718	0.439193
-2.87	0.362633	0.270894	0.215089	0.117852	0.230329	0.17998	0.147076	0.23263	0.276125	0.16281	0.148662	0.361339	0.436678	0.237662	0.33444	0.245415	0.292223	0.202519	0.40416	0.489211	0.253477	0.297419	0.291817	0.309754	0.372435	0.377196		-2.87	0.323779	0.657031	0.487846	0.506806	0.458701	0.438532
-2.865	0.357317	0.261793	0.221781	0.119933	0.240922	0.179657	0.158765	0.241644	0.281112	0.165941	0.151441	0.365266	0.442436	0.238474	0.338242	0.250206	0.299727	0.191407	0.402217	0.495122	0.248724	0.299852	0.301238	0.321374	0.363083	0.37809		-2.865	0.333534	0.702643	0.50104	0.492604	0.470185	0.433898
-2.86	0.352065	0.254181	0.228877	0.123567	0.251911	0.179718	0.171174	0.248295	0.28655	0.170467	0.155256	0.369798	0.446547	0.239458	0.343675	0.253846	0.307226	0.181245	0.401423	0.500856	0.246287	0.303825	0.312527	0.336043	0.352142	0.377212		-2.86	0.343873	0.751449	0.513839	0.482086	0.48122	0.425825
-2.855	0.346361	0.248511	0.235759	0.128546	0.262797	0.179494	0.183641	0.25197	0.292294	0.175784	0.159925	0.374881	0.447907	0.240369	0.350906	0.256151	0.313932	0.172409	0.401292	0.505193	0.246	0.308989	0.325835	0.352776	0.340328	0.374629		-2.855	0.354849	0.80103	0.526476	0.475322	0.491126	0.415185
-2.85	0.339724	0.245147	0.241848	0.134606	0.272973	0.178402	0.195486	0.252383	0.298246	0.181306	0.16525	0.380407	0.445577	0.240999	0.359949	0.257072	0.319006	0.165289	0.40114	0.507221	0.247634	0.314989	0.340937	0.370566	0.32836	0.370273		-2.85	0.366577	0.848737	0.539188	0.471906	0.499642	0.403106
-2.845	0.331862	0.244319	0.246688	0.141477	0.281804	0.17606	0.206067	0.249588	0.304295	0.186514	0.170993	0.38617	0.43894	0.241215	0.370595	0.256675	0.321686	0.160233	0.400285	0.506495	0.250913	0.321464	0.357148	0.38843	0.316812	0.364		-2.845	0.379228	0.892026	0.552189	0.47106	0.506951	0.390843
-2.84	0.3228	0.246105	0.250016	0.148921	0.28873	0.172338	0.214829	0.243905	0.310263	0.190995	0.176877	0.391854	0.427806	0.240995	0.382377	0.255111	0.321414	0.157472	0.398219	0.503094	0.255517	0.328032	0.37334	0.405446	0.306029	0.355701		-2.84	0.392995	0.928828	0.565631	0.471789	0.513575	0.379627
-2.835	0.312932	0.250454	0.251789	0.156735	0.293389	0.167371	0.221325	0.235816	0.315866	0.19447	0.182586	0.397066	0.412454	0.240427	0.394606	0.25257	0.317933	0.157084	0.394724	0.49758	0.261088	0.334295	0.388073	0.420767	0.296114	0.345436		-2.835	0.407999	0.957842	0.579597	0.473067	0.520165	0.370502
-2.83	0.303	0.257214	0.252182	0.164757	0.295703	0.161501	0.225239	0.225858	0.32071	0.196807	0.187785	0.4014	0.393616	0.239698	0.406447	0.249235	0.311334	0.158995	0.3899	0.490861	0.26722	0.339858	0.399822	0.433626	0.287004	0.333537		-2.83	0.424185	0.978691	0.594084	0.474011	0.527254	0.364183
-2.825	0.293985	0.266155	0.251531	0.172836	0.295909	0.155193	0.226399	0.214542	0.324332	0.198012	0.192154	0.40451	0.372393	0.239048	0.417039	0.24525	0.302041	0.163024	0.384113	0.484011	0.273453	0.344375	0.407235	0.443347	0.278583	0.320669		-2.825	0.441225	0.991864	0.609011	0.474014	0.535031	0.360957
-2.82	0.286967	0.276965	0.250269	0.180814	0.294518	0.148932	0.22479	0.202329	0.326266	0.198213	0.195418	0.406162	0.350134	0.238722	0.425607	0.240701	0.290744	0.16895	0.377891	0.478082	0.27927	0.347604	0.409388	0.449381	0.270821	0.307803		-2.82	0.458483	0.998495	0.624222	0.472818	0.543223	0.360666
-2.815	0.282942	0.289222	0.248838	0.188518	0.292191	0.14313	0.220569	0.189649	0.326134	0.197615	0.197381	0.406275	0.328292	0.238921	0.431565	0.235619	0.27829	0.176578	0.371801	0.473954	0.284104	0.349462	0.405944	0.451374	0.263856	0.296136		-2.815	0.475067	1	0.639491	0.47052	0.551104	0.362767
-2.81	0.282664	0.302361	0.247616	0.19576	0.289581	0.13807	0.21407	0.176939	0.323723	0.196455	0.197938	0.404914	0.308274	0.23976	0.434567	0.230008	0.265563	0.18578	0.36633	0.472239	0.287364	0.350075	0.397215	0.449252	0.258005	0.286935		-2.81	0.489956	0.997712	0.654545	0.467513	0.557652	0.366463
-2.805	0.286513	0.31565	0.246861	0.202358	0.287166	0.133885	0.20579	0.164685	0.319051	0.19496	0.197087	0.402282	0.291298	0.241259	0.434527	0.223873	0.253375	0.196486	0.361808	0.473242	0.288487	0.349784	0.384085	0.443303	0.253697	0.281368		-2.805	0.502194	0.992583	0.66908	0.464382	0.561802	0.37087
-2.8	0.29442	0.328194	0.246681	0.208149	0.28512	0.130584	0.196348	0.153423	0.312386	0.193307	0.194916	0.398687	0.278277	0.243336	0.431599	0.217262	0.242382	0.208623	0.358366	0.476968	0.286999	0.349126	0.367845	0.434225	0.25133	0.280324		-2.8	0.511066	0.985043	0.682795	0.461771	0.562739	0.375172
-2.795	0.305868	0.339001	0.247036	0.213006	0.28326	0.128098	0.186421	0.143708	0.304233	0.191612	0.191588	0.39452	0.269742	0.245832	0.426133	0.210285	0.233045	0.222018	0.355933	0.483139	0.282602	0.348762	0.349957	0.423099	0.251111	0.28426		-2.795	0.516234	0.975023	0.695425	0.460257	0.560145	0.378746
-2.79	0.319952	0.347098	0.247758	0.216833	0.281082	0.126347	0.176662	0.136045	0.295284	0.189919	0.187312	0.390225	0.265803	0.248533	0.418626	0.203126	0.225619	0.2363	0.354267	0.491223	0.275237	0.349379	0.331819	0.411287	0.252921	0.293104		-2.79	0.517772	0.962118	0.706766	0.46025	0.554334	0.381201
-2.785	0.335504	0.351689	0.248597	0.21955	0.277882	0.125283	0.167618	0.130808	0.28634	0.188218	0.182309	0.386258	0.266176	0.251198	0.409677	0.196027	0.220171	0.250836	0.352999	0.500477	0.265135	0.351576	0.314572	0.400262	0.256258	0.306209		-2.785	0.516089	0.945816	0.716681	0.461934	0.546244	0.38238
-2.78	0.351243	0.352334	0.249273	0.221067	0.272921	0.124926	0.159669	0.128164	0.278221	0.186467	0.176786	0.383033	0.270256	0.253582	0.399941	0.189265	0.216607	0.264734	0.351702	0.509995	0.252831	0.355755	0.298974	0.391389	0.260278	0.322394		-2.78	0.5118	0.925731	0.725065	0.465273	0.537262	0.382296
-2.775	0.365941	0.349083	0.249529	0.221279	0.265619	0.125362	0.153	0.128034	0.271686	0.184621	0.170913	0.380852	0.277242	0.255463	0.390092	0.183112	0.214713	0.276924	0.349961	0.518796	0.239124	0.362032	0.285365	0.385715	0.26394	0.340052		-2.775	0.505548	0.901772	0.731778	0.470067	0.528949	0.381068
-2.77	0.378557	0.34255	0.249181	0.220066	0.255704	0.126718	0.147612	0.130104	0.267363	0.18266	0.16481	0.379831	0.286261	0.256658	0.380791	0.17781	0.214181	0.286313	0.347433	0.52595	0.225009	0.370195	0.27371	0.383812	0.266231	0.357328		-2.77	0.497878	0.874216	0.736563	0.476061	0.522697	0.378869
-2.765	0.388325	0.333877	0.248154	0.217332	0.243317	0.12913	0.143369	0.133874	0.265694	0.180608	0.158547	0.379854	0.296492	0.25705	0.372646	0.173544	0.214651	0.29197	0.343903	0.530718	0.211576	0.379715	0.263696	0.385695	0.266402	0.372349		-2.765	0.489168	0.8437	0.738974	0.483067	0.51943	0.375898
-2.76	0.394791	0.324582	0.246517	0.213049	0.22902	0.132696	0.140063	0.13875	0.266914	0.178543	0.152156	0.38057	0.307242	0.256603	0.36618	0.170439	0.215747	0.293298	0.339309	0.532683	0.199909	0.389799	0.254863	0.390845	0.264169	0.383469		-2.76	0.479646	0.811136	0.738352	0.491064	0.519394	0.372367
-2.755	0.397801	0.316322	0.244486	0.207309	0.213731	0.137449	0.13748	0.144137	0.271041	0.176578	0.145647	0.381454	0.317965	0.255382	0.361794	0.168566	0.217117	0.290155	0.333743	0.53184	0.190998	0.3995	0.246726	0.398333	0.259815	0.389506		-2.755	0.469473	0.777597	0.733884	0.500249	0.522101	0.368512
-2.75	0.397443	0.310606	0.242422	0.200349	0.198589	0.143329	0.135457	0.149532	0.277891	0.174845	0.139031	0.381925	0.328244	0.253558	0.359735	0.16795	0.218483	0.282879	0.327422	0.528601	0.185689	0.40786	0.238884	0.407002	0.254167	0.389917		-2.75	0.458846	0.744184	0.724748	0.51099	0.526431	0.364585
-2.745	0.393993	0.308534	0.2408	0.192546	0.184786	0.150186	0.133897	0.154587	0.287099	0.173455	0.132338	0.381495	0.337735	0.251392	0.360075	0.16859	0.219667	0.27223	0.32064	0.523711	0.184661	0.414067	0.231093	0.415691	0.248462	0.384889		-2.745	0.448097	0.711906	0.710317	0.523699	0.530869	0.360844
-2.74	0.387845	0.310601	0.240147	0.184386	0.173397	0.157779	0.132771	0.159124	0.298154	0.17247	0.125635	0.379902	0.346123	0.249212	0.362692	0.170462	0.220612	0.259254	0.313708	0.518087	0.188431	0.417611	0.223302	0.423438	0.244123	0.375311		-2.74	0.437731	0.681588	0.690387	0.538625	0.533808	0.357526
-2.735	0.37948	0.316633	0.240969	0.176401	0.165229	0.1658	0.132084	0.163131	0.31044	0.171879	0.119038	0.377207	0.353111	0.24736	0.367289	0.173519	0.221372	0.245118	0.306903	0.512625	0.197361	0.418409	0.215657	0.429626	0.242519	0.362649		-2.735	0.428417	0.653813	0.665352	0.555647	0.533864	0.354824
-2.73	0.369438	0.325846	0.243651	0.169111	0.160731	0.173901	0.131835	0.166706	0.323273	0.171609	0.112719	0.373798	0.358441	0.246149	0.373418	0.177677	0.222079	0.23095	0.300431	0.508009	0.211646	0.416879	0.208474	0.434047	0.244755	0.348723		-2.73	0.420913	0.628909	0.636276	0.574104	0.530117	0.352877
-2.725	0.358318	0.337017	0.248367	0.162971	0.159953	0.181731	0.131983	0.169995	0.335943	0.171548	0.106902	0.370333	0.36195	0.245807	0.380547	0.182805	0.222896	0.21771	0.294424	0.504587	0.231255	0.413949	0.202196	0.43688	0.251548	0.33544		-2.725	0.415967	0.606993	0.604821	0.592751	0.522236	0.351782
-2.72	0.346769	0.348723	0.25501	0.158346	0.162566	0.188991	0.132426	0.173126	0.34775	0.171587	0.101861	0.36761	0.363631	0.246451	0.388131	0.188705	0.223969	0.206119	0.288959	0.502326	0.255857	0.410989	0.197323	0.438588	0.263185	0.324518		-2.72	0.414208	0.588066	0.573039	0.609865	0.510483	0.351613
-2.715	0.335471	0.359581	0.263161	0.155502	0.167935	0.195488	0.133013	0.176154	0.358042	0.17167	0.0978999	0.366423	0.363658	0.24807	0.395689	0.195109	0.225397	0.196632	0.284106	0.500875	0.284712	0.409671	0.194347	0.439778	0.279568	0.317258		-2.715	0.416053	0.572133	0.543064	0.623499	0.495611	0.352446
-2.71	0.325101	0.368458	0.272106	0.15461	0.175224	0.201193	0.133564	0.179029	0.366242	0.171827	0.0953313	0.367426	0.362364	0.250539	0.402867	0.201684	0.227211	0.189444	0.279978	0.499687	0.316615	0.411772	0.193664	0.441061	0.300302	0.314395		-2.71	0.421654	0.559318	0.516773	0.631846	0.478697	0.354364
-2.705	0.316272	0.374588	0.280915	0.155748	0.183528	0.206283	0.133913	0.181594	0.371885	0.17219	0.094454	0.371053	0.360158	0.253639	0.409469	0.208051	0.229392	0.184527	0.276763	0.498196	0.349892	0.418956	0.195513	0.442941	0.324783	0.316035		-2.705	0.430882	0.549938	0.495497	0.633602	0.460969	0.357441
-2.7	0.309461	0.377622	0.288558	0.158896	0.192009	0.211155	0.133938	0.18361	0.374641	0.17298	0.0955261	0.377483	0.357419	0.25709	0.415438	0.213818	0.23189	0.181661	0.274736	0.495983	0.382522	0.432535	0.199924	0.445768	0.352273	0.321702		-2.7	0.443359	0.544497	0.479849	0.628267	0.44367	0.361694
-2.695	0.304945	0.377582	0.294057	0.163925	0.200008	0.2164	0.133574	0.184805	0.374341	0.174466	0.0987427	0.386674	0.354386	0.260577	0.420822	0.218626	0.234657	0.180486	0.274223	0.492899	0.412346	0.453286	0.206695	0.449728	0.381934	0.330452		-2.695	0.458519	0.543578	0.469696	0.616277	0.427955	0.367035
-2.69	0.302765	0.374785	0.296644	0.170584	0.207128	0.222728	0.132812	0.184925	0.371	0.176911	0.10422	0.398416	0.3511	0.263774	0.425705	0.222188	0.237668	0.180554	0.275536	0.489109	0.437368	0.481316	0.215399	0.454881	0.412837	0.341063		-2.69	0.47569	0.547665	0.464271	0.598952	0.414847	0.373224
-2.685	0.302722	0.369743	0.295899	0.178488	0.213256	0.230865	0.13167	0.183786	0.364825	0.180503	0.111985	0.412404	0.347424	0.266357	0.430154	0.224336	0.240933	0.18139	0.278888	0.485056	0.456058	0.516019	0.225427	0.461197	0.443957	0.352239		-2.685	0.494189	0.556923	0.462386	0.578273	0.405205	0.379868
-2.68	0.304424	0.363071	0.291834	0.187135	0.218545	0.24142	0.130168	0.181306	0.356225	0.185308	0.121974	0.42829	0.34314	0.268019	0.434183	0.225048	0.24449	0.182562	0.284314	0.481342	0.467596	0.556142	0.236054	0.468574	0.474181	0.362816		-2.68	0.513407	0.571007	0.462674	0.556546	0.399684	0.386448
-2.675	0.307362	0.355426	0.284927	0.19593	0.223343	0.254772	0.128308	0.177519	0.345799	0.191231	0.134038	0.445716	0.3381	0.268486	0.437746	0.224466	0.248393	0.183739	0.291625	0.478575	0.471998	0.599935	0.246526	0.476829	0.502344	0.371931		-2.675	0.532884	0.588954	0.463804	0.536039	0.398684	0.392402
-2.67	0.311	0.347454	0.276069	0.204242	0.2281	0.270981	0.126077	0.172567	0.334318	0.198004	0.14795	0.464315	0.332384	0.267549	0.440747	0.222887	0.252684	0.184733	0.300406	0.477202	0.470083	0.645382	0.256149	0.485654	0.527294	0.379127		-2.67	0.552354	0.609221	0.46463	0.518659	0.402273	0.397217
-2.665	0.314859	0.339768	0.266449	0.211468	0.233277	0.289753	0.12347	0.166687	0.322687	0.20521	0.163428	0.483697	0.326408	0.265093	0.443058	0.220741	0.257372	0.185511	0.31006	0.477385	0.463305	0.690462	0.264385	0.494581	0.547981	0.384381		-2.665	0.571763	0.62985	0.46427	0.505733	0.410113	0.400526
-2.66	0.318563	0.332914	0.257378	0.217101	0.239268	0.310463	0.120533	0.160183	0.311893	0.212322	0.180148	0.503431	0.320933	0.261141	0.444531	0.218547	0.262407	0.186168	0.319893	0.478936	0.453491	0.733393	0.27093	0.502974	0.563562	0.388051		-2.66	0.591252	0.648751	0.462135	0.497897	0.421419	0.402162
-2.655	0.321855	0.327354	0.250095	0.220788	0.246348	0.332237	0.117401	0.153406	0.302933	0.218778	0.197763	0.52304	0.316977	0.255873	0.444987	0.216847	0.267654	0.186885	0.329205	0.481329	0.442544	0.772811	0.275773	0.510068	0.573487	0.390767		-2.655	0.611107	0.664038	0.457925	0.495097	0.434975	0.402172
-2.65	0.324558	0.32343	0.245574	0.222371	0.254648	0.354053	0.114318	0.146736	0.296735	0.224052	0.215919	0.542024	0.315622	0.249639	0.444208	0.216143	0.272884	0.187871	0.337374	0.483788	0.432169	0.807852	0.279218	0.515074	0.577564	0.393273		-2.65	0.631678	0.674329	0.451648	0.496659	0.449225	0.400761
-2.645	0.326531	0.321349	0.244385	0.221894	0.264155	0.374871	0.111627	0.140562	0.294057	0.227734	0.234249	0.559894	0.31778	0.242935	0.441928	0.216824	0.277761	0.189317	0.343912	0.485413	0.423681	0.838131	0.281858	0.517333	0.575973	0.396263		-2.645	0.653287	0.678973	0.443632	0.501427	0.462443	0.398217
-2.64	0.327618	0.321169	0.246622	0.219587	0.274706	0.393749	0.109725	0.135257	0.295404	0.229598	0.252365	0.576221	0.323976	0.236354	0.437862	0.219101	0.28186	0.191362	0.348484	0.485328	0.417891	0.863637	0.284499	0.51648	0.569249	0.400244		-2.64	0.676137	0.678123	0.434538	0.50793	0.472958	0.394808
-2.635	0.32762	0.322801	0.251916	0.215824	0.286009	0.409928	0.108987	0.131154	0.300949	0.229639	0.269839	0.590681	0.334204	0.230513	0.431764	0.222965	0.284697	0.194079	0.3509	0.482827	0.415082	0.88458	0.288032	0.512576	0.558226	0.405438		-2.635	0.700242	0.67268	0.425328	0.514578	0.479393	0.390694
-2.63	0.32631	0.32603	0.259531	0.211064	0.297648	0.422894	0.10968	0.128512	0.310477	0.228091	0.28619	0.603074	0.34789	0.225969	0.42351	0.228173	0.285793	0.197474	0.3511	0.477488	0.415065	0.901236	0.293274	0.506175	0.543951	0.411761		-2.63	0.725397	0.66411	0.417181	0.519861	0.480878	0.385885
-2.625	0.323485	0.330537	0.26851	0.205795	0.309116	0.432394	0.111888	0.127488	0.323378	0.225402	0.30088	0.613323	0.363984	0.223139	0.413186	0.234271	0.284744	0.201485	0.349134	0.469238	0.417272	0.913829	0.300804	0.49829	0.527605	0.418869		-2.625	0.751196	0.654184	0.41135	0.522551	0.477201	0.380236
-2.62	0.319039	0.335929	0.277846	0.200479	0.319852	0.438425	0.115467	0.128112	0.338681	0.222179	0.313337	0.621447	0.381147	0.222242	0.40114	0.240651	0.281302	0.205977	0.345157	0.458389	0.420889	0.922458	0.310814	0.490252	0.510404	0.426285		-2.62	0.777102	0.644697	0.408988	0.521848	0.468854	0.373495
-2.615	0.313045	0.341753	0.286639	0.195511	0.329302	0.441196	0.120046	0.130286	0.355139	0.2191	0.322999	0.627526	0.397979	0.223275	0.387985	0.246634	0.275445	0.210733	0.339434	0.445611	0.424981	0.927093	0.32302	0.483491	0.493516	0.433565		-2.615	0.802539	0.637201	0.410984	0.517469	0.456969	0.365378
-2.61	0.305804	0.347515	0.294208	0.191198	0.336988	0.441066	0.125078	0.133787	0.371353	0.216804	0.32938	0.631668	0.413233	0.226023	0.374531	0.251574	0.267404	0.215457	0.332346	0.431871	0.428618	0.927611	0.336649	0.47928	0.477971	0.440478		-2.61	0.826994	0.632803	0.417852	0.50964	0.443148	0.355663
-2.605	0.297859	0.352685	0.300145	0.187748	0.342568	0.438483	0.129932	0.138298	0.385924	0.215786	0.332131	0.633988	0.425958	0.230103	0.361665	0.254954	0.257667	0.219789	0.324381	0.418332	0.430955	0.923859	0.350512	0.478485	0.46457	0.44714		-2.605	0.850089	0.632042	0.429689	0.498983	0.429228	0.344274
-2.6	0.289946	0.356716	0.304316	0.185272	0.345884	0.433919	0.134007	0.143446	0.397607	0.216307	0.3311	0.634596	0.435551	0.235035	0.350217	0.256463	0.246922	0.22336	0.316102	0.406222	0.431287	0.915736	0.363147	0.481383	0.45381	0.454072		-2.6	0.871614	0.634847	0.446196	0.486353	0.417004	0.331337
-2.595	0.282906	0.359074	0.306815	0.183797	0.34697	0.427817	0.13684	0.148854	0.405438	0.218345	0.326363	0.633606	0.441707	0.240314	0.340831	0.25604	0.235984	0.225863	0.308085	0.396691	0.429082	0.903267	0.373039	0.487593	0.445819	0.462138		-2.595	0.891493	0.640593	0.466751	0.472631	0.407996	0.317208
-2.59	0.277565	0.359283	0.307886	0.183281	0.346034	0.42056	0.138188	0.154193	0.408835	0.221598	0.318229	0.631133	0.444322	0.245484	0.333894	0.253875	0.225691	0.227145	0.300848	0.390662	0.423997	0.886659	0.378847	0.496131	0.440337	0.472373		-2.59	0.909698	0.648233	0.490492	0.45857	0.403262	0.302447
-2.585	0.274609	0.356987	0.307846	0.183624	0.343408	0.412455	0.138067	0.15923	0.407634	0.225547	0.30722	0.627299	0.443379	0.250181	0.32952	0.250365	0.216812	0.227279	0.294777	0.388702	0.415899	0.866328	0.379631	0.505591	0.436739	0.485732		-2.585	0.926135	0.656506	0.516389	0.444719	0.403312	0.287769
-2.58	0.274476	0.352018	0.306998	0.184684	0.33949	0.403742	0.136732	0.163875	0.402078	0.229554	0.294033	0.622228	0.438878	0.254166	0.327589	0.246043	0.209965	0.226612	0.290066	0.390936	0.404893	0.842889	0.375011	0.514408	0.434127	0.502821		-2.58	0.940541	0.664171	0.543304	0.431466	0.40811	0.273958
-2.575	0.277287	0.34444	0.305567	0.18628	0.334683	0.394616	0.134615	0.168199	0.392752	0.232976	0.279488	0.616046	0.430835	0.257319	0.327817	0.241475	0.205559	0.22573	0.286703	0.397013	0.391353	0.817102	0.365236	0.521158	0.431462	0.523681		-2.575	0.952447	0.670252	0.570049	0.41916	0.417153	0.261777
-2.57	0.282829	0.334572	0.303655	0.188205	0.329352	0.385262	0.132229	0.172435	0.380482	0.235276	0.264471	0.608881	0.419336	0.259627	0.329839	0.237164	0.203772	0.225369	0.284479	0.406146	0.375929	0.789781	0.351145	0.524814	0.42772	0.547678		-2.57	0.961226	0.674234	0.595441	0.40828	0.429596	0.251881
-2.565	0.290572	0.322971	0.301227	0.190228	0.323788	0.375877	0.130064	0.17694	0.366227	0.236088	0.249874	0.60087	0.404634	0.261147	0.333258	0.233461	0.20455	0.22626	0.283039	0.417219	0.359516	0.761691	0.334014	0.524913	0.422056	0.573545		-2.565	0.966238	0.67616	0.618391	0.399566	0.444382	0.24476
-2.56	0.299742	0.310375	0.298132	0.192106	0.318207	0.366691	0.12849	0.182125	0.350962	0.235251	0.236529	0.592168	0.387241	0.26198	0.337683	0.230511	0.207632	0.228941	0.281951	0.428947	0.34317	0.733449	0.31534	0.521602	0.413924	0.599544		-2.56	0.96704	0.676614	0.637989	0.394056	0.460382	0.240694
-2.555	0.309415	0.297627	0.294151	0.193603	0.312742	0.357954	0.127694	0.188362	0.33559	0.232803	0.22514	0.582946	0.367963	0.26223	0.342733	0.228231	0.212589	0.233599	0.280776	0.440079	0.327964	0.705453	0.296589	0.515549	0.403151	0.623736		-2.555	0.963593	0.676575	0.653588	0.392977	0.476494	0.239761
-2.55	0.318632	0.285589	0.28907	0.194508	0.307461	0.349908	0.127657	0.195881	0.320891	0.228947	0.216219	0.573382	0.347868	0.261974	0.348041	0.226341	0.218879	0.239966	0.279136	0.44959	0.314839	0.677871	0.278985	0.507776	0.389953	0.644268		-2.55	0.956398	0.677168	0.664858	0.39753	0.491729	0.241846
-2.545	0.326519	0.275066	0.28276	0.194666	0.302383	0.342731	0.128176	0.204691	0.307492	0.224017	0.210038	0.563638	0.328182	0.261246	0.35326	0.224431	0.225898	0.247317	0.276762	0.456841	0.30445	0.650671	0.263368	0.499437	0.374892	0.659646		-2.545	0.946485	0.679378	0.67179	0.408589	0.505256	0.246687
-2.54	0.332394	0.266756	0.275241	0.193998	0.297501	0.336477	0.128917	0.214536	0.295871	0.218444	0.206599	0.553824	0.310136	0.260017	0.358099	0.222057	0.233037	0.254581	0.273522	0.461673	0.297072	0.623707	0.250159	0.491618	0.358794	0.668913		-2.54	0.935261	0.683779	0.674657	0.426435	0.516439	0.253903
-2.535	0.335857	0.261211	0.266725	0.192521	0.2928	0.331024	0.129504	0.224912	0.286369	0.212731	0.20564	0.543965	0.294814	0.258205	0.362355	0.218835	0.239733	0.260535	0.269434	0.464404	0.29258	0.59682	0.239403	0.485184	0.342644	0.671734		-2.535	0.924231	0.69037	0.673937	0.450573	0.524841	0.263029
-2.53	0.336842	0.258823	0.257613	0.190342	0.288284	0.326059	0.129603	0.235144	0.279205	0.207425	0.206682	0.533983	0.283027	0.255687	0.365959	0.214533	0.245505	0.26405	0.264656	0.465756	0.290496	0.569946	0.230893	0.480696	0.327471	0.668391		-2.53	0.914674	0.698538	0.670241	0.479719	0.530226	0.273531
-2.525	0.335622	0.2598	0.248468	0.187641	0.283983	0.321096	0.128996	0.244501	0.274471	0.203083	0.2091	0.523703	0.27526	0.252331	0.36899	0.209127	0.249992	0.264328	0.259468	0.466688	0.290097	0.543184	0.224299	0.478393	0.314221	0.659684		-2.525	0.907358	0.707167	0.664248	0.511943	0.532542	0.284806
-2.52	0.332781	0.264147	0.239955	0.184632	0.279961	0.315557	0.127632	0.252337	0.272117	0.200212	0.212214	0.512891	0.271678	0.24803	0.371663	0.202812	0.252964	0.261059	0.254236	0.468195	0.290541	0.516835	0.219287	0.478227	0.303634	0.6468		-2.52	0.902387	0.71486	0.656668	0.544947	0.531904	0.296185
-2.515	0.329136	0.271639	0.23276	0.181519	0.276305	0.308877	0.125625	0.258206	0.271936	0.199201	0.215391	0.501311	0.272186	0.242745	0.374271	0.195978	0.254335	0.254485	0.249367	0.471097	0.290983	0.491374	0.215596	0.479918	0.296138	0.631154		-2.515	0.899213	0.720219	0.648218	0.5764	0.528569	0.30693
-2.51	0.325638	0.281794	0.227507	0.178456	0.273112	0.300633	0.123232	0.261929	0.273551	0.200244	0.218122	0.488805	0.276515	0.236535	0.377113	0.189146	0.254158	0.245336	0.245271	0.475859	0.290652	0.467389	0.213068	0.483016	0.291753	0.614241		-2.51	0.896823	0.722105	0.639602	0.604253	0.522906	0.316263
-2.505	0.323255	0.29388	0.224673	0.175525	0.270458	0.290652	0.120783	0.263593	0.276429	0.203279	0.220081	0.47536	0.284284	0.229581	0.380409	0.182878	0.252614	0.23467	0.24231	0.482489	0.288896	0.445486	0.211635	0.486964	0.29005	0.597509		-2.505	0.894056	0.719837	0.631458	0.626967	0.515347	0.323419
-2.5	0.322866	0.306947	0.22452	0.172741	0.268384	0.279087	0.118606	0.263491	0.279934	0.207961	0.221154	0.461157	0.295033	0.222186	0.384235	0.177693	0.249997	0.223659	0.240773	0.490515	0.285193	0.42619	0.211289	0.491148	0.290168	0.582267		-2.5	0.889967	0.713282	0.624299	0.64362	0.506332	0.327736
-2.495	0.325161	0.319912	0.227043	0.170085	0.26688	0.266426	0.116961	0.262006	0.2834	0.213693	0.221425	0.446585	0.30822	0.214771	0.388496	0.173982	0.246696	0.213379	0.240856	0.499075	0.279162	0.40987	0.212046	0.494948	0.290901	0.569639		-2.495	0.884163	0.702822	0.618427	0.653899	0.496228	0.328753
-2.49	0.330578	0.33169	0.231958	0.16755	0.265884	0.25344	0.115985	0.259496	0.286238	0.219708	0.221153	0.43221	0.3232	0.207847	0.392931	0.171959	0.243176	0.204648	0.242657	0.507075	0.270578	0.396692	0.213913	0.497775	0.290878	0.560551		-2.49	0.877012	0.689234	0.613879	0.65801	0.485276	0.326309
-2.485	0.339259	0.341329	0.238722	0.165192	0.265295	0.24108	0.11568	0.25619	0.288026	0.225185	0.220714	0.418715	0.339216	0.20198	0.39716	0.171641	0.239945	0.19794	0.24619	0.513403	0.259409	0.386615	0.216872	0.499114	0.288784	0.555745		-2.485	0.86968	0.673491	0.610408	0.656539	0.473539	0.320605
-2.48	0.351044	0.348148	0.246599	0.163153	0.265005	0.230333	0.115931	0.25215	0.288578	0.229391	0.220545	0.406812	0.355425	0.197749	0.400751	0.172872	0.237517	0.193388	0.2514	0.517136	0.245859	0.379427	0.220864	0.498557	0.283603	0.555796		-2.48	0.863941	0.65655	0.607537	0.65031	0.460917	0.312217
-2.475	0.365487	0.351828	0.254758	0.161659	0.264933	0.222077	0.116557	0.247289	0.28796	0.231798	0.221078	0.39715	0.370971	0.19569	0.403307	0.175366	0.23636	0.190853	0.258176	0.517711	0.230405	0.374791	0.225783	0.495824	0.274836	0.561102		-2.475	0.86182	0.639158	0.604664	0.640265	0.447204	0.302038
-2.47	0.381896	0.352431	0.262375	0.160981	0.265056	0.216942	0.117373	0.24145	0.28645	0.232161	0.222679	0.390225	0.385099	0.196248	0.404547	0.178779	0.23683	0.190025	0.266355	0.515016	0.213798	0.372319	0.23148	0.490782	0.262627	0.571849		-2.47	0.865102	0.621712	0.601208	0.627367	0.432194	0.291171
-2.465	0.399389	0.350347	0.268741	0.161367	0.265445	0.215217	0.118248	0.234524	0.28445	0.230533	0.225589	0.386321	0.397255	0.199717	0.404378	0.182769	0.239109	0.190517	0.275718	0.50939	0.197014	0.371631	0.237762	0.483451	0.247785	0.58793		-2.465	0.874849	0.60421	0.596743	0.612531	0.415808	0.280795
-2.46	0.416959	0.346183	0.273327	0.162979	0.266266	0.216808	0.11915	0.226568	0.282371	0.227226	0.229889	0.385472	0.407167	0.2062	0.402946	0.187059	0.243152	0.191946	0.285968	0.501547	0.181154	0.372413	0.244413	0.473998	0.231686	0.608849		-2.46	0.891025	0.586309	0.5911	0.596579	0.398194	0.272024
-2.455	0.433548	0.340618	0.275818	0.165838	0.267774	0.221255	0.120151	0.217892	0.28053	0.222724	0.235475	0.387463	0.414844	0.215565	0.400642	0.191461	0.248658	0.193962	0.296714	0.492434	0.167306	0.374459	0.251207	0.462729	0.216071	0.633648		-2.455	0.912351	0.567465	0.584401	0.580208	0.379781	0.26579
-2.45	0.448108	0.334268	0.276106	0.16981	0.27027	0.227796	0.121405	0.209086	0.279077	0.217583	0.24206	0.39186	0.420514	0.227436	0.398075	0.195889	0.255084	0.196255	0.307467	0.483077	0.156396	0.377689	0.257936	0.450066	0.202793	0.660889		-2.45	0.936438	0.547145	0.577025	0.563988	0.361253	0.262758
-2.445	0.45968	0.327594	0.274253	0.174627	0.274044	0.23548	0.123104	0.200981	0.277977	0.212337	0.249206	0.398066	0.424513	0.241202	0.395981	0.20034	0.261703	0.198543	0.317657	0.474419	0.149059	0.382127	0.264424	0.436525	0.193559	0.688743		-2.445	0.960188	0.525045	0.569515	0.548374	0.343459	0.263284
-2.44	0.467457	0.320881	0.270452	0.17994	0.279299	0.243279	0.125409	0.194541	0.27706	0.207436	0.256371	0.405397	0.427155	0.256057	0.395101	0.204863	0.267706	0.20056	0.326688	0.467206	0.145563	0.387854	0.270535	0.422687	0.189721	0.715175		-2.44	0.980369	0.501278	0.562461	0.533733	0.327283	0.267398
-2.435	0.470856	0.314265	0.264985	0.185386	0.286081	0.250215	0.128405	0.190705	0.276097	0.203211	0.262975	0.413156	0.428646	0.271073	0.396026	0.209524	0.272324	0.202055	0.334025	0.461901	0.1458	0.394925	0.276153	0.409166	0.192151	0.738214		-2.435	0.994228	0.47646	0.556377	0.520375	0.313505	0.274815
-2.43	0.469592	0.307813	0.258198	0.190653	0.294211	0.255446	0.132062	0.190222	0.274902	0.199877	0.268474	0.420709	0.429043	0.285292	0.399065	0.214363	0.274964	0.202811	0.339299	0.458653	0.149333	0.40327	0.281158	0.396584	0.201198	0.756249		-2.43	1	0.451681	0.551616	0.508583	0.302701	0.284968
-2.425	0.463732	0.301593	0.250485	0.195517	0.303262	0.258342	0.136239	0.1935	0.273411	0.197555	0.272422	0.427543	0.428295	0.297831	0.40415	0.219372	0.275311	0.202676	0.342394	0.457299	0.155492	0.412613	0.285392	0.385554	0.21673	0.768298		-2.425	0.997173	0.428366	0.548321	0.498613	0.29519	0.29706
-2.42	0.453734	0.295735	0.242279	0.199856	0.312564	0.258514	0.140718	0.200521	0.271719	0.196289	0.274512	0.433303	0.42632	0.307979	0.410818	0.224471	0.27339	0.20159	0.343511	0.4574	0.163476	0.422426	0.288627	0.376663	0.238223	0.774172		-2.42	0.986482	0.408048	0.546446	0.490692	0.29105	0.310148
-2.415	0.440434	0.290437	0.234037	0.203629	0.321265	0.255827	0.145252	0.210827	0.270065	0.196061	0.274593	0.437797	0.423103	0.315287	0.418285	0.229511	0.269561	0.199607	0.343166	0.458317	0.172467	0.431945	0.290573	0.370477	0.264849	0.774502		-2.415	0.969625	0.392133	0.54582	0.484992	0.290161	0.323247
-2.41	0.424994	0.285943	0.226227	0.206839	0.328434	0.25039	0.149621	0.223592	0.268773	0.196792	0.272669	0.440982	0.418775	0.319613	0.425579	0.234282	0.264458	0.196903	0.342123	0.45931	0.181708	0.440234	0.290902	0.367533	0.295563	0.770624		-2.41	0.948825	0.381698	0.546256	0.481616	0.292278	0.335442
-2.405	0.408788	0.282494	0.21931	0.209496	0.333201	0.24252	0.153676	0.237759	0.268168	0.198335	0.268861	0.442921	0.413637	0.321131	0.431729	0.238546	0.258867	0.193754	0.341275	0.459662	0.190567	0.446301	0.289323	0.36833	0.329144	0.764343		-2.405	0.926324	0.377369	0.547661	0.480597	0.297084	0.346007
-2.4	0.393256	0.280283	0.213721	0.211589	0.334898	0.232699	0.157348	0.252212	0.26849	0.200471	0.263374	0.443741	0.408136	0.3203	0.43595	0.242065	0.253594	0.190514	0.341488	0.458805	0.198573	0.449225	0.285663	0.373297	0.36421	0.757629		-2.4	0.903972	0.379303	0.550122	0.481911	0.304222	0.354481
-2.395	0.379745	0.279425	0.209852	0.213078	0.333185	0.221506	0.160627	0.265934	0.269838	0.202926	0.256458	0.443574	0.402789	0.317782	0.437783	0.244643	0.24932	0.187566	0.343452	0.456426	0.20544	0.448269	0.27996	0.382729	0.399222	0.75231		-2.395	0.882967	0.387241	0.553942	0.485515	0.313296	0.36071
-2.39	0.369373	0.279956	0.208031	0.213909	0.328131	0.209549	0.163521	0.278141	0.272145	0.205399	0.248379	0.442525	0.398083	0.314337	0.437174	0.246149	0.2465	0.185272	0.34756	0.452523	0.211081	0.442964	0.272517	0.3967	0.432503	0.749808		-2.39	0.863787	0.400612	0.559591	0.491364	0.323849	0.364827
-2.385	0.36294	0.281842	0.208498	0.214044	0.320216	0.197395	0.166006	0.288341	0.275203	0.207615	0.239406	0.440649	0.394369	0.310706	0.434466	0.246537	0.245302	0.183928	0.353851	0.447393	0.215593	0.43315	0.263919	0.414964	0.462293	0.750971		-2.385	0.846282	0.41864	0.567594	0.499428	0.335338	0.367195
-2.38	0.360888	0.285	0.211382	0.213495	0.310275	0.185526	0.168	0.296339	0.278703	0.209374	0.229813	0.437955	0.391794	0.307494	0.430321	0.245843	0.245605	0.18372	0.362016	0.441544	0.219226	0.41899	0.254987	0.436873	0.486877	0.756009		-2.38	0.82987	0.440414	0.578364	0.50966	0.347114	0.368322
-2.375	0.363319	0.289317	0.216664	0.212346	0.299369	0.174313	0.169356	0.302192	0.282304	0.210598	0.219888	0.434424	0.390259	0.305093	0.425592	0.24418	0.247053	0.184701	0.371468	0.435552	0.222327	0.400956	0.246671	0.461336	0.504753	0.764544		-2.375	0.813751	0.464924	0.592028	0.521956	0.358442	0.368782
-2.37	0.370041	0.294655	0.224162	0.210763	0.288613	0.164029	0.1699	0.30613	0.28569	0.211342	0.209937	0.430039	0.389455	0.303633	0.42117	0.24172	0.249136	0.186789	0.381448	0.429906	0.225255	0.379806	0.239913	0.486855	0.514851	0.775734		-2.37	0.797097	0.49105	0.608291	0.536101	0.36855	0.369145
-2.365	0.380631	0.30085	0.233515	0.208968	0.27901	0.154865	0.169485	0.308471	0.288623	0.211776	0.200288	0.424809	0.388932	0.302988	0.417826	0.238673	0.251301	0.189788	0.391138	0.424875	0.228292	0.356545	0.235501	0.511633	0.516734	0.78846		-2.365	0.779182	0.517548	0.626379	0.551741	0.376711	0.369949
-2.36	0.394483	0.307706	0.24419	0.207198	0.271295	0.146958	0.168062	0.309537	0.290973	0.212126	0.191277	0.418786	0.388216	0.302829	0.416088	0.235274	0.253061	0.193431	0.399779	0.420458	0.231563	0.332376	0.233939	0.533761	0.510754	0.801534		-2.36	0.759446	0.54305	0.645093	0.568378	0.382354	0.371689
-2.355	0.410847	0.314991	0.255512	0.205651	0.265846	0.140402	0.165722	0.30959	0.292738	0.21261	0.18322	0.412062	0.386936	0.302702	0.416146	0.231762	0.254072	0.197432	0.406743	0.41641	0.234996	0.308627	0.23538	0.551448	0.498106	0.813896		-2.355	0.737534	0.56611	0.662952	0.585437	0.385173	0.374813
-2.35	0.428862	0.322432	0.266715	0.204436	0.262656	0.135233	0.162719	0.308794	0.294028	0.213365	0.176382	0.404766	0.38493	0.302123	0.417812	0.228371	0.25419	0.20154	0.411585	0.412358	0.238326	0.286652	0.239619	0.563254	0.480752	0.824764		-2.35	0.713298	0.5853	0.678422	0.602356	0.385203	0.379712
-2.345	0.447583	0.329707	0.277005	0.203543	0.261367	0.131415	0.159443	0.307192	0.295036	0.214411	0.170945	0.397047	0.382307	0.300672	0.420531	0.225316	0.253481	0.205571	0.414065	0.407956	0.24115	0.267706	0.246163	0.568282	0.461215	0.833729		-2.345	0.686799	0.59936	0.690154	0.618704	0.382857	0.386686
-2.34	0.466026	0.33644	0.285641	0.202835	0.26136	0.128816	0.156358	0.304723	0.295993	0.215652	0.166977	0.389067	0.379441	0.298059	0.423456	0.222789	0.252186	0.209426	0.41414	0.403043	0.243025	0.252819	0.254343	0.566292	0.442266	0.840767		-2.34	0.6583	0.607359	0.69721	0.634274	0.378883	0.395882
-2.335	0.48324	0.342194	0.292014	0.202079	0.261872	0.12721	0.153934	0.301259	0.297089	0.216917	0.164424	0.380993	0.376901	0.294165	0.425569	0.220956	0.250661	0.213084	0.411952	0.397762	0.243569	0.242664	0.263464	0.557728	0.426549	0.846175		-2.335	0.628244	0.608856	0.699206	0.64914	0.374273	0.407225
-2.33	0.498392	0.34647	0.295727	0.201001	0.262127	0.126301	0.152562	0.296673	0.29842	0.218035	0.163114	0.373002	0.375326	0.289048	0.425844	0.219958	0.249289	0.216582	0.407803	0.392609	0.242566	0.237475	0.272935	0.543641	0.416207	0.850443		-2.33	0.59721	0.604001	0.696365	0.66363	0.370111	0.420363
-2.325	0.510873	0.348728	0.296655	0.199345	0.261455	0.125782	0.152502	0.290919	0.299926	0.218901	0.162777	0.365269	0.375287	0.282918	0.423439	0.219919	0.248403	0.219992	0.402121	0.388407	0.24003	0.237004	0.282362	0.525547	0.412594	0.854088		-2.325	0.565853	0.593559	0.689458	0.678232	0.367405	0.434644
-2.32	0.520387	0.348433	0.294982	0.19694	0.259387	0.125391	0.153851	0.2841	0.301383	0.219537	0.163085	0.357957	0.377157	0.276096	0.41787	0.220943	0.248208	0.223406	0.395429	0.386214	0.236224	0.240556	0.291585	0.505232	0.416096	0.85751		-2.32	0.534837	0.578832	0.679657	0.693429	0.366938	0.449166
-2.315	0.527017	0.345137	0.291195	0.193748	0.255725	0.124969	0.156549	0.276517	0.302428	0.220094	0.163693	0.351194	0.381046	0.268963	0.409147	0.22312	0.248744	0.226929	0.388294	0.387181	0.231637	0.24708	0.300641	0.484552	0.426122	0.860885		-2.315	0.504768	0.561489	0.668334	0.70951	0.369146	0.462874
-2.31	0.531227	0.338582	0.28603	0.18989	0.250575	0.12449	0.160399	0.26867	0.30263	0.220816	0.164287	0.345037	0.38679	0.261916	0.397832	0.226509	0.249881	0.230677	0.38129	0.392384	0.226919	0.255317	0.30968	0.465233	0.441229	0.86415		-2.31	0.476163	0.543321	0.656834	0.726394	0.374064	0.474705
-2.305	0.533808	0.328812	0.280376	0.185644	0.244346	0.124039	0.165102	0.261203	0.301579	0.221956	0.16463	0.339452	0.394018	0.25532	0.385009	0.231128	0.251352	0.234773	0.374946	0.402658	0.222797	0.263981	0.318858	0.448724	0.45939	0.867063		-2.305	0.449437	0.525973	0.64628	0.74352	0.381333	0.483746
-2.3	0.535747	0.316262	0.275146	0.181419	0.237705	0.123781	0.170295	0.254826	0.298996	0.223686	0.164589	0.334293	0.402251	0.249492	0.372155	0.236938	0.252816	0.239334	0.369714	0.41844	0.219976	0.271929	0.328223	0.436082	0.478327	0.869331		-2.3	0.424943	0.5107	0.637425	0.759834	0.390271	0.489352
-2.295	0.538049	0.301792	0.271138	0.177695	0.231498	0.123887	0.17558	0.250204	0.294802	0.226012	0.16415	0.329321	0.41103	0.244686	0.360935	0.243825	0.253938	0.244437	0.365948	0.439657	0.219036	0.278307	0.337656	0.427932	0.495865	0.870754		-2.295	0.403014	0.498206	0.630576	0.773895	0.399995	0.491209
-2.29	0.541539	0.28665	0.268923	0.17496	0.226649	0.124482	0.180551	0.247861	0.289168	0.228742	0.163419	0.324238	0.420009	0.241094	0.352947	0.251591	0.254472	0.250084	0.363887	0.465661	0.220346	0.282629	0.346863	0.424465	0.510244	0.871338		-2.29	0.384027	0.488589	0.625597	0.784064	0.409579	0.489316
-2.285	0.546671	0.272348	0.268777	0.17362	0.224033	0.1256	0.184822	0.24812	0.28251	0.231502	0.162594	0.31875	0.429018	0.238862	0.349474	0.259959	0.25432	0.256155	0.363661	0.495247	0.22399	0.284789	0.355428	0.425489	0.520351	0.871335		-2.285	0.368438	0.481415	0.621984	0.788752	0.418204	0.48391
-2.28	0.553409	0.260467	0.270674	0.173923	0.224352	0.127169	0.188057	0.251086	0.275451	0.23382	0.161934	0.312631	0.438056	0.238093	0.351279	0.26858	0.253559	0.262388	0.3653	0.526741	0.229714	0.284999	0.362924	0.430503	0.525822	0.871207		-2.28	0.356771	0.475884	0.618991	0.786668	0.425296	0.475351
-2.275	0.56119	0.252428	0.274333	0.175902	0.228025	0.129026	0.190009	0.25667	0.268749	0.235236	0.16171	0.305781	0.447253	0.238856	0.358486	0.27705	0.252436	0.26838	0.368745	0.558164	0.236917	0.283691	0.369035	0.438775	0.527016	0.871507		-2.275	0.349563	0.471063	0.615782	0.777007	0.430585	0.464027
-2.27	0.569002	0.249271	0.27931	0.179345	0.235121	0.130948	0.190554	0.264641	0.263206	0.235431	0.162158	0.298268	0.456792	0.241172	0.370558	0.284934	0.251315	0.273631	0.373849	0.587456	0.244685	0.281389	0.37366	0.449413	0.524865	0.872737		-2.27	0.347247	0.466114	0.611584	0.759575	0.434104	0.450301
-2.265	0.575549	0.251488	0.285108	0.183816	0.245323	0.13269	0.189723	0.274685	0.259572	0.234317	0.163438	0.290333	0.466833	0.244999	0.386384	0.291795	0.250609	0.277621	0.380377	0.612703	0.251889	0.278622	0.376967	0.461431	0.520638	0.875215		-2.265	0.350018	0.460467	0.605832	0.734832	0.436092	0.434527
-2.26	0.579482	0.258944	0.291265	0.188711	0.257962	0.134015	0.187708	0.286442	0.258435	0.232076	0.165598	0.28237	0.477459	0.250202	0.404448	0.297223	0.250692	0.279909	0.387998	0.632358	0.257326	0.275862	0.379391	0.473795	0.515646	0.878982		-2.26	0.357689	0.453904	0.598255	0.703877	0.436849	0.417118
-2.255	0.579658	0.270909	0.297419	0.193356	0.272087	0.134729	0.184841	0.299518	0.260136	0.229134	0.168558	0.274879	0.488644	0.256539	0.423047	0.300874	0.251834	0.280237	0.396275	0.645382	0.259903	0.273532	0.381555	0.485487	0.51098	0.883783		-2.255	0.369609	0.44654	0.588934	0.668398	0.436568	0.398632
-2.25	0.575348	0.286185	0.303317	0.197115	0.286588	0.134699	0.18154	0.313469	0.264694	0.226072	0.17212	0.268409	0.500265	0.263656	0.440514	0.302499	0.254154	0.278599	0.404671	0.651318	0.258819	0.272036	0.384154	0.495569	0.507284	0.889104		-2.25	0.384641	0.438717	0.57829	0.630587	0.435211	0.379845
-2.245	0.566382	0.303304	0.308795	0.199491	0.300338	0.133872	0.178234	0.327771	0.271782	0.223497	0.175981	0.263494	0.512129	0.271114	0.455425	0.301982	0.257609	0.275278	0.412569	0.650262	0.253718	0.271792	0.387817	0.503278	0.504653	0.894256		-2.245	0.401254	0.430852	0.56703	0.593032	0.432457	0.361754
-2.24	0.553193	0.320753	0.31373	0.200204	0.312334	0.132293	0.175281	0.341794	0.280749	0.221911	0.179782	0.260599	0.524019	0.278443	0.466741	0.299363	0.262011	0.270812	0.419323	0.642786	0.244767	0.273235	0.392983	0.508109	0.502628	0.898473		-2.24	0.417689	0.423292	0.556044	0.558556	0.427751	0.345513
-2.235	0.536755	0.337191	0.317995	0.199231	0.321824	0.130119	0.172903	0.354807	0.2907	0.221603	0.183156	0.260075	0.53573	0.285215	0.473884	0.294858	0.267062	0.265914	0.424327	0.629814	0.232635	0.276765	0.399812	0.5099	0.500316	0.901019		-2.235	0.432191	0.416213	0.546275	0.52999	0.420436	0.332302
-2.23	0.518439	0.351595	0.321436	0.196804	0.328377	0.127622	0.171153	0.366022	0.300635	0.222588	0.185787	0.262124	0.547105	0.291116	0.476747	0.288849	0.272399	0.261343	0.42709	0.612509	0.218389	0.282654	0.408165	0.508875	0.496587	0.901276		-2.23	0.443244	0.409589	0.53857	0.509894	0.409923	0.323158
-2.225	0.499822	0.363348	0.32388	0.193375	0.331896	0.125174	0.169922	0.374683	0.309604	0.224612	0.187455	0.266774	0.558044	0.296009	0.475649	0.281867	0.277629	0.257778	0.427309	0.592166	0.203296	0.290921	0.417634	0.505639	0.490308	0.898815		-2.225	0.449761	0.403241	0.533554	0.500239	0.395877	0.318823
-2.22	0.482469	0.372232	0.325168	0.189551	0.332585	0.123204	0.168993	0.380182	0.316866	0.227215	0.188061	0.273857	0.568509	0.299954	0.471237	0.274543	0.28236	0.25569	0.424907	0.570134	0.188611	0.301247	0.427624	0.501122	0.480586	0.893452		-2.22	0.451202	0.396926	0.531533	0.502122	0.37834	0.319631
-2.215	0.467745	0.378361	0.325213	0.186027	0.330851	0.122142	0.168126	0.382183	0.321996	0.229838	0.187634	0.282996	0.578507	0.303191	0.464383	0.267538	0.286225	0.255268	0.420033	0.547743	0.17536	0.312942	0.437469	0.496472	0.466955	0.885283		-2.215	0.447596	0.390451	0.532455	0.515554	0.357799	0.325477
-2.21	0.456666	0.382075	0.324045	0.183502	0.327201	0.122346	0.167144	0.380724	0.32493	0.231954	0.186302	0.293604	0.588071	0.306076	0.456058	0.261464	0.28891	0.2564	0.413018	0.526229	0.164189	0.325007	0.446535	0.492903	0.449489	0.874702		-2.21	0.439489	0.38375	0.535931	0.539401	0.33519	0.335846
-2.205	0.449812	0.383824	0.321834	0.182614	0.322142	0.124036	0.166008	0.376267	0.325932	0.233186	0.18425	0.304892	0.597226	0.308988	0.447219	0.256798	0.290187	0.258708	0.404296	0.50664	0.155299	0.336281	0.454299	0.491532	0.428829	0.862401		-2.205	0.42784	0.376925	0.541293	0.57149	0.311832	0.349905
-2.2	0.447312	0.384075	0.318886	0.183867	0.316107	0.127247	0.164845	0.36968	0.325493	0.233396	0.181675	0.315919	0.605954	0.312233	0.438716	0.253809	0.289953	0.261634	0.394329	0.48976	0.148471	0.345634	0.460388	0.493211	0.406106	0.849352		-2.2	0.413889	0.370212	0.5477	0.608891	0.28933	0.366624
-2.195	0.448887	0.383259	0.315596	0.187583	0.30943	0.13182	0.163932	0.362146	0.324186	0.232719	0.178737	0.325667	0.614154	0.315959	0.431216	0.252516	0.288268	0.26455	0.38354	0.476039	0.143189	0.352175	0.464564	0.498393	0.382794	0.83675		-2.195	0.399022	0.363917	0.554236	0.648318	0.269444	0.384892
-2.19	0.453943	0.381755	0.312387	0.193858	0.302361	0.137422	0.163622	0.355006	0.322529	0.231532	0.175548	0.333153	0.621613	0.320108	0.425171	0.252681	0.285381	0.266879	0.37229	0.465597	0.138803	0.355414	0.466688	0.507064	0.360505	0.825955		-2.19	0.384627	0.358323	0.560021	0.686576	0.253925	0.403626
-2.185	0.461692	0.379906	0.309638	0.202533	0.295104	0.143593	0.16425	0.349558	0.32087	0.230377	0.172171	0.33756	0.627992	0.324418	0.420808	0.253845	0.28172	0.26819	0.360899	0.458281	0.134719	0.355357	0.466689	0.518743	0.340771	0.818383		-2.185	0.371952	0.353593	0.564308	0.720977	0.244338	0.421843
-2.18	0.471271	0.378053	0.307626	0.21319	0.287867	0.149809	0.166027	0.346856	0.319338	0.229837	0.168653	0.338375	0.632843	0.328468	0.418163	0.255409	0.277846	0.268268	0.349702	0.453784	0.130549	0.352503	0.464546	0.532577	0.324835	0.815377		-2.18	0.361935	0.34972	0.566567	0.749639	0.241885	0.438701
-2.175	0.481844	0.37655	0.30649	0.225168	0.280888	0.155552	0.168972	0.347534	0.317867	0.230414	0.165057	0.335483	0.635667	0.331755	0.417135	0.256727	0.274369	0.267133	0.339106	0.451796	0.126208	0.347767	0.460318	0.547507	0.313515	0.81805		-2.175	0.355062	0.346502	0.566563	0.771616	0.247235	0.453524
-2.17	0.492661	0.375769	0.306224	0.237602	0.274451	0.160361	0.172891	0.351709	0.316271	0.232418	0.161502	0.329208	0.636001	0.333791	0.417559	0.25722	0.271846	0.265021	0.329625	0.452128	0.121923	0.342324	0.454192	0.562465	0.307129	0.827108		-2.17	0.35124	0.343569	0.564393	0.786842	0.26042	0.465796
-2.165	0.503082	0.376068	0.306694	0.249503	0.26885	0.163879	0.177414	0.358975	0.31436	0.235903	0.15818	0.320276	0.633529	0.334192	0.419274	0.256461	0.270686	0.26233	0.321865	0.454771	0.118169	0.337435	0.446534	0.57656	0.305515	0.842667		-2.165	0.349754	0.340455	0.56048	0.795922	0.2808	0.475152
-2.16	0.512565	0.377747	0.307677	0.259852	0.264356	0.165887	0.18209	0.368506	0.312062	0.240657	0.155352	0.309696	0.628185	0.332745	0.422188	0.254242	0.271074	0.259535	0.316447	0.459864	0.115541	0.334253	0.437905	0.589214	0.308123	0.864122		-2.16	0.349334	0.336699	0.555499	0.799825	0.307117	0.481359
-2.155	0.520646	0.380982	0.308911	0.267712	0.261154	0.166324	0.186494	0.379234	0.309507	0.246239	0.153315	0.298596	0.620212	0.329444	0.426303	0.250594	0.272952	0.257109	0.313892	0.467578	0.114615	0.333668	0.429017	0.600197	0.314142	0.89008		-2.155	0.348338	0.331947	0.550236	0.799562	0.337639	0.484297
-2.15	0.526937	0.385762	0.310144	0.272337	0.2593	0.1653	0.190331	0.390072	0.307061	0.252064	0.152357	0.288031	0.610155	0.324497	0.431719	0.24577	0.276047	0.255435	0.314498	0.477948	0.11581	0.336208	0.420623	0.609577	0.322648	0.918411		-2.15	0.345046	0.326058	0.545411	0.795927	0.370349	0.483948
-2.145	0.531144	0.391843	0.311185	0.27326	0.258681	0.163097	0.193487	0.400115	0.305288	0.257504	0.152704	0.278832	0.598777	0.318295	0.438592	0.240194	0.279944	0.25475	0.31825	0.490711	0.119297	0.342007	0.413364	0.617594	0.332724	0.946428		-2.145	0.337997	0.319163	0.541513	0.789358	0.403164	0.480388
-2.14	0.533121	0.398731	0.311937	0.270354	0.259002	0.16015	0.196033	0.408765	0.304859	0.261993	0.154471	0.271501	0.586906	0.311362	0.447063	0.234384	0.284187	0.255112	0.324796	0.505216	0.124977	0.350849	0.407615	0.624502	0.343542	0.971173		-2.14	0.326293	0.311669	0.538696	0.779949	0.434145	0.473792
-2.135	0.532932	0.405695	0.312415	0.263839	0.259788	0.157004	0.198161	0.415765	0.306407	0.265118	0.157632	0.266191	0.575248	0.304292	0.457169	0.22887	0.288378	0.256404	0.333502	0.520426	0.132505	0.362277	0.403391	0.630422	0.354405	0.989794		-2.135	0.30982	0.304205	0.536781	0.767593	0.461664	0.464444
-2.13	0.530897	0.41184	0.312729	0.25425	0.260422	0.154255	0.200098	0.421126	0.31039	0.266673	0.162009	0.262758	0.564229	0.297667	0.468761	0.224121	0.292262	0.258368	0.343578	0.535034	0.141369	0.375718	0.400339	0.635261	0.364752	0.999921		-2.13	0.289304	0.297498	0.535365	0.752201	0.48454	0.45275
-2.125	0.5276	0.416211	0.313055	0.242368	0.260201	0.152466	0.202018	0.424993	0.316964	0.266684	0.16729	0.260865	0.5539	0.291998	0.481439	0.220485	0.295772	0.260665	0.35424	0.547669	0.150997	0.390604	0.397837	0.6387	0.374156	1		-2.125	0.266222	0.292222	0.534016	0.733933	0.502116	0.439249
-2.12	0.523822	0.417939	0.313571	0.229121	0.258426	0.152086	0.203983	0.427487	0.325921	0.265391	0.173061	0.260097	0.543949	0.287658	0.494551	0.218158	0.29902	0.262939	0.364859	0.557116	0.160863	0.406449	0.395187	0.640269	0.382311	0.98952		-2.12	0.242566	0.288849	0.532474	0.713366	0.514284	0.424615
-2.115	0.520427	0.416404	0.31439	0.215476	0.25451	0.153376	0.205932	0.42861	0.336683	0.263194	0.178857	0.260076	0.533821	0.284857	0.507235	0.217172	0.302249	0.264882	0.375065	0.562527	0.170581	0.422859	0.391824	0.639473	0.389029	0.96909		-2.115	0.220539	0.287537	0.530812	0.691542	0.521458	0.409644
-2.11	0.518206	0.411361	0.315506	0.202331	0.248093	0.156367	0.207713	0.428208	0.348368	0.260573	0.18422	0.26053	0.522919	0.283628	0.518528	0.217414	0.305746	0.266268	0.384772	0.563547	0.179959	0.439492	0.387503	0.635933	0.394243	0.940364		-2.11	0.202219	0.288096	0.529497	0.669898	0.524477	0.395211
-2.105	0.517726	0.403025	0.316763	0.190429	0.239133	0.160852	0.209143	0.426027	0.359902	0.257996	0.188756	0.261323	0.510824	0.283856	0.527513	0.218654	0.309732	0.266967	0.39412	0.560336	0.189028	0.456	0.382393	0.629505	0.398003	0.905822		-2.105	0.189281	0.290042	0.529323	0.650084	0.524456	0.382208
-2.1	0.519214	0.392057	0.317863	0.180288	0.227967	0.166414	0.210071	0.421833	0.370168	0.255824	0.192191	0.262439	0.497481	0.285315	0.533466	0.220587	0.314273	0.266928	0.403355	0.553502	0.198008	0.471968	0.377048	0.62033	0.400455	0.868443		-2.1	0.182792	0.29271	0.53125	0.633729	0.522598	0.371454
-2.095	0.522512	0.379466	0.318412	0.172172	0.215293	0.172485	0.210413	0.415531	0.378149	0.254251	0.194393	0.263935	0.483282	0.287731	0.535988	0.222877	0.319221	0.26616	0.412682	0.54396	0.207242	0.486911	0.372274	0.608813	0.401813	0.831311		-2.095	0.183123	0.295428	0.536177	0.622198	0.519985	0.363594
-2.09	0.527112	0.366442	0.317998	0.166106	0.202098	0.178427	0.210159	0.40726	0.383064	0.253273	0.195386	0.265884	0.46904	0.290831	0.535079	0.225202	0.324212	0.2647	0.422123	0.532768	0.217093	0.500313	0.368915	0.595535	0.402315	0.797234		-2.09	0.189959	0.297672	0.544717	0.616416	0.5174	0.358999
-2.085	0.532262	0.354153	0.316274	0.161916	0.189507	0.183613	0.209351	0.397416	0.384465	0.252717	0.195323	0.268326	0.455846	0.294384	0.531148	0.227296	0.328733	0.262611	0.431426	0.520975	0.227816	0.511718	0.367632	0.581136	0.402173	0.768397		-2.085	0.202401	0.299178	0.557016	0.616758	0.51521	0.3577
-2.08	0.537117	0.343582	0.313025	0.159315	0.178615	0.187501	0.208041	0.386599	0.382279	0.252295	0.194442	0.271239	0.444859	0.298223	0.524961	0.228975	0.33223	0.259987	0.440055	0.509505	0.23944	0.520828	0.368722	0.566198	0.40154	0.746134		-2.08	0.219129	0.299977	0.57267	0.623029	0.51334	0.359366
-2.075	0.540896	0.335428	0.308212	0.157991	0.170297	0.189694	0.206258	0.375514	0.376812	0.251697	0.19301	0.274534	0.437091	0.302249	0.517544	0.230159	0.334249	0.25698	0.44725	0.499096	0.251685	0.527585	0.372024	0.551186	0.400483	0.730814		-2.075	0.238598	0.30035	0.590723	0.634518	0.511324	0.363351
-2.07	0.543017	0.330093	0.301975	0.157698	0.165068	0.189987	0.203989	0.364843	0.368689	0.250674	0.191262	0.27808	0.433225	0.306407	0.510048	0.23086	0.334551	0.253819	0.452168	0.490275	0.26393	0.532193	0.376925	0.536445	0.398982	0.721873		-2.07	0.259218	0.300711	0.609768	0.650086	0.508451	0.368798
-2.065	0.543181	0.327755	0.294605	0.158321	0.162997	0.188389	0.201184	0.355148	0.358766	0.249111	0.189364	0.281731	0.433525	0.310669	0.503615	0.231171	0.333187	0.250822	0.454063	0.483368	0.275269	0.535084	0.382459	0.522254	0.396938	0.717972		-2.065	0.279516	0.301462	0.62811	0.668288	0.50394	0.374788
-2.06	0.541389	0.328471	0.286504	0.1599	0.163713	0.185129	0.197779	0.346823	0.348007	0.24705	0.1874	0.285352	0.437823	0.315012	0.49924	0.231219	0.330483	0.24838	0.452461	0.478527	0.284639	0.536825	0.387455	0.508901	0.394199	0.717244		-2.06	0.298242	0.302867	0.643976	0.687492	0.497125	0.380498
-2.055	0.537902	0.332266	0.278136	0.162609	0.166485	0.180639	0.193729	0.340098	0.337359	0.244684	0.185382	0.288826	0.445589	0.319401	0.497662	0.23113	0.326968	0.246912	0.447314	0.475764	0.291005	0.537993	0.390727	0.49675	0.390582	0.717597		-2.055	0.314431	0.304973	0.655731	0.706008	0.487603	0.385332
-2.05	0.533148	0.339167	0.269992	0.166699	0.170373	0.175511	0.189038	0.335096	0.327648	0.242308	0.183288	0.292042	0.456044	0.323791	0.499281	0.230985	0.32324	0.246797	0.439068	0.474984	0.293565	0.539052	0.391244	0.486247	0.385911	0.717028		-2.05	0.327419	0.307613	0.66208	0.722214	0.475333	0.388998
-2.045	0.527608	0.349159	0.262561	0.172406	0.174413	0.170433	0.18377	0.331898	0.319499	0.240257	0.181111	0.294873	0.468284	0.32814	0.504111	0.2308	0.319831	0.248301	0.428657	0.476031	0.291926	0.540265	0.388274	0.477865	0.380047	0.713899		-2.045	0.336829	0.310466	0.662224	0.734694	0.460649	0.391516
-2.04	0.521713	0.362098	0.25632	0.179862	0.177801	0.166102	0.178055	0.330591	0.31331	0.238843	0.1789	0.297164	0.481391	0.332426	0.51178	0.230527	0.317099	0.251507	0.417403	0.47872	0.286218	0.541664	0.38148	0.471999	0.372939	0.707142		-2.04	0.342533	0.313177	0.655939	0.742377	0.444207	0.393155
-2.035	0.51576	0.377596	0.251711	0.18901	0.180026	0.163128	0.172073	0.331274	0.309259	0.238304	0.176783	0.298741	0.494522	0.33667	0.521577	0.230075	0.31518	0.256275	0.406843	0.482863	0.277098	0.543081	0.370967	0.468842	0.364671	0.696357		-2.035	0.344619	0.315466	0.643578	0.744661	0.426876	0.394337
-2.03	0.509893	0.394968	0.249133	0.199569	0.180938	0.16195	0.166037	0.334028	0.307355	0.238787	0.174968	0.299456	0.506959	0.340941	0.532543	0.229347	0.314019	0.262221	0.398527	0.488278	0.265662	0.544241	0.357272	0.468285	0.355525	0.681804		-2.03	0.343339	0.317223	0.625986	0.741511	0.409595	0.395529
-2.025	0.504124	0.413244	0.248908	0.211028	0.180733	0.162765	0.16017	0.338837	0.307502	0.240359	0.173714	0.299259	0.518133	0.345356	0.543586	0.228283	0.313437	0.268747	0.393799	0.494771	0.253274	0.544877	0.341302	0.469891	0.346032	0.664275		-2.025	0.339081	0.318527	0.604339	0.733493	0.393237	0.397141
-2.02	0.498395	0.431293	0.251257	0.222702	0.17985	0.165503	0.154691	0.345525	0.309565	0.243033	0.173284	0.298263	0.527622	0.350057	0.553619	0.226895	0.313235	0.275098	0.393628	0.502104	0.241345	0.544837	0.324227	0.472935	0.337009	0.644893		-2.02	0.332324	0.319606	0.579946	0.721733	0.378495	0.399469
-2.015	0.492659	0.448003	0.256271	0.233821	0.178832	0.16985	0.149798	0.3537	0.31343	0.246817	0.173887	0.29678	0.535132	0.355174	0.561698	0.225288	0.313276	0.280447	0.398491	0.509961	0.231124	0.544158	0.307338	0.476531	0.329555	0.624871		-2.015	0.323621	0.32074	0.554064	0.707774	0.365823	0.402667
-2.01	0.486947	0.4625	0.263883	0.243642	0.178163	0.175305	0.145665	0.362751	0.319043	0.251752	0.175627	0.295305	0.540467	0.360783	0.567127	0.223658	0.313533	0.284007	0.408343	0.517923	0.223529	0.54305	0.291896	0.479792	0.324995	0.605281		-2.01	0.313576	0.322139	0.527743	0.693363	0.355424	0.406741
-2.005	0.481407	0.474315	0.273863	0.251564	0.178146	0.181287	0.142434	0.371891	0.326426	0.25794	0.178473	0.294427	0.543516	0.366871	0.569548	0.222265	0.314086	0.285139	0.422664	0.525487	0.219043	0.541829	0.278976	0.482	0.32477	0.586894		-2.005	0.302837	0.32384	0.501764	0.680171	0.347291	0.411569
-2	0.476302	0.483463	0.28582	0.257222	0.178824	0.187245	0.140217	0.380242	0.335671	0.265524	0.182252	0.294704	0.54424	0.37331	0.568969	0.22139	0.315088	0.283452	0.440576	0.532115	0.217705	0.540779	0.269354	0.482736	0.330276	0.570111		-2	0.292083	0.325655	0.476636	0.669518	0.34127	0.416904
-1.995	0.471975	0.490406	0.299224	0.260545	0.179993	0.192762	0.139091	0.386943	0.346911	0.274654	0.186685	0.29652	0.542689	0.379858	0.565759	0.221275	0.316699	0.27888	0.460997	0.537315	0.219163	0.540006	0.263437	0.481934	0.342673	0.554986		-1.995	0.282006	0.327197	0.45267	0.662158	0.33712	0.422388
-1.99	0.468794	0.495905	0.313444	0.261762	0.181266	0.197621	0.139094	0.391256	0.360258	0.2854	0.191428	0.299974	0.539025	0.386178	0.560587	0.222059	0.319033	0.271709	0.482797	0.540733	0.222792	0.539333	0.26124	0.479866	0.362679	0.541337		-1.99	0.273269	0.327973	0.430068	0.658164	0.334575	0.427569
-1.985	0.467087	0.500814	0.327804	0.261358	0.182184	0.201821	0.140218	0.392662	0.375743	0.29767	0.196141	0.304835	0.533547	0.391879	0.554317	0.223737	0.322119	0.262555	0.504936	0.542219	0.227828	0.538275	0.262435	0.477053	0.390395	0.52888		-1.985	0.266443	0.327529	0.409008	0.656945	0.333375	0.431928
-1.98	0.467093	0.505865	0.341635	0.259975	0.18235	0.205535	0.142405	0.390925	0.393232	0.311129	0.200537	0.310576	0.526692	0.39657	0.547879	0.226132	0.32589	0.252291	0.52656	0.541858	0.233519	0.536124	0.266424	0.474142	0.425163	0.517369		-1.98	0.261923	0.325599	0.3897	0.657408	0.333284	0.43494
-1.975	0.468915	0.511517	0.354342	0.2583	0.181531	0.20902	0.145534	0.386125	0.412377	0.325165	0.20442	0.31648	0.519007	0.399917	0.542118	0.228907	0.330189	0.241918	0.547043	0.539951	0.239242	0.532132	0.272446	0.471761	0.465513	0.506685		-1.975	0.259852	0.322211	0.372392	0.658197	0.334101	0.436137
-1.97	0.472504	0.517882	0.365445	0.256934	0.179729	0.212506	0.149419	0.37865	0.432584	0.338905	0.207695	0.321781	0.51109	0.40169	0.537662	0.231609	0.334786	0.232424	0.565985	0.536943	0.244584	0.525745	0.279674	0.470416	0.509183	0.49688		-1.97	0.260068	0.317725	0.357367	0.657985	0.335667	0.435195
-1.965	0.477645	0.52476	0.374606	0.256294	0.177197	0.216095	0.1538	0.369158	0.453038	0.351304	0.210341	0.325819	0.503501	0.401803	0.534819	0.233745	0.339398	0.224633	0.583181	0.533333	0.249384	0.516827	0.287297	0.470423	0.55326	0.48816		-1.965	0.262108	0.312776	0.344909	0.655737	0.337878	0.43199
-1.96	0.483962	0.531745	0.381637	0.256549	0.174412	0.219684	0.158355	0.358499	0.472771	0.361282	0.212381	0.328147	0.49669	0.400331	0.533536	0.234859	0.343701	0.219088	0.598572	0.529571	0.253717	0.505802	0.294577	0.471894	0.594419	0.480842		-1.96	0.265277	0.308141	0.335299	0.650895	0.340694	0.426633
-1.955	0.490944	0.53835	0.386477	0.25762	0.171991	0.222957	0.162712	0.347619	0.490766	0.367891	0.213838	0.3286	0.490933	0.397511	0.533413	0.234609	0.347339	0.215996	0.612193	0.525985	0.257847	0.493667	0.300869	0.474766	0.62926	0.475275		-1.955	0.268778	0.304564	0.328791	0.643461	0.344132	0.419444
-1.95	0.497982	0.544134	0.389166	0.259221	0.170596	0.225426	0.166479	0.33744	0.506081	0.370471	0.214711	0.32729	0.486318	0.393729	0.533791	0.232815	0.349945	0.215234	0.624128	0.522732	0.262143	0.48186	0.305626	0.478856	0.654701	0.471772		-1.95	0.271876	0.302585	0.325603	0.63397	0.348238	0.41089
-1.945	0.504419	0.548759	0.389794	0.260948	0.170809	0.226522	0.169287	0.32875	0.517958	0.368776	0.214965	0.324563	0.482762	0.389484	0.533878	0.229476	0.351171	0.216426	0.634465	0.519801	0.266989	0.472007	0.308396	0.483912	0.668381	0.470526		-1.945	0.274054	0.302421	0.325873	0.62338	0.353036	0.401493
-1.94	0.509614	0.551998	0.388471	0.26237	0.173023	0.22572	0.170837	0.322109	0.525909	0.363015	0.214546	0.320918	0.480054	0.385346	0.532908	0.22475	0.350728	0.219059	0.643266	0.517045	0.272683	0.4656	0.308822	0.489659	0.668997	0.471545		-1.94	0.275121	0.303923	0.329601	0.612897	0.358455	0.391734
-1.935	0.513005	0.553682	0.385296	0.26312	0.177341	0.222648	0.170958	0.317782	0.529756	0.353822	0.213411	0.31692	0.47791	0.38191	0.530294	0.21891	0.348442	0.222616	0.650542	0.514237	0.279365	0.463697	0.306667	0.495824	0.656509	0.4746		-1.935	0.275234	0.306626	0.336578	0.603788	0.364259	0.381968
-1.93	0.514166	0.553628	0.380344	0.262949	0.18352	0.217177	0.169646	0.315719	0.529632	0.342154	0.211559	0.313118	0.476004	0.379742	0.525749	0.212303	0.344304	0.226687	0.656236	0.511134	0.286965	0.466691	0.301846	0.502151	0.632161	0.479193		-1.93	0.274834	0.309861	0.34632	0.597194	0.370004	0.372397
-1.925	0.51285	0.551585	0.373662	0.261749	0.190969	0.209463	0.167088	0.315584	0.525935	0.329122	0.209051	0.309974	0.473998	0.379336	0.519356	0.205301	0.338507	0.23102	0.660232	0.507538	0.295193	0.474222	0.294472	0.508401	0.598308	0.484572		-1.925	0.274492	0.312901	0.35806	0.593962	0.375048	0.363067
-1.92	0.509021	0.547215	0.365289	0.259551	0.198804	0.199935	0.163652	0.316818	0.519252	0.315822	0.206007	0.307825	0.471545	0.381084	0.51157	0.198285	0.331451	0.235517	0.662377	0.503331	0.303573	0.485239	0.284889	0.514357	0.55807	0.489791		-1.92	0.274719	0.315098	0.370791	0.594534	0.37863	0.353919
-1.915	0.502859	0.540142	0.355278	0.256501	0.20597	0.189238	0.159837	0.318735	0.510267	0.303161	0.202594	0.306854	0.468284	0.385248	0.503151	0.191637	0.323718	0.240172	0.662511	0.498505	0.311511	0.498197	0.273687	0.51983	0.51488	0.49382		-1.915	0.275784	0.315972	0.383379	0.598878	0.380024	0.344858
-1.91	0.494751	0.530039	0.343724	0.252836	0.211407	0.178136	0.156193	0.320633	0.49966	0.291749	0.198989	0.307095	0.463856	0.391952	0.495037	0.185739	0.316015	0.244983	0.660502	0.493157	0.318395	0.51134	0.261677	0.524669	0.472031	0.495681		-1.91	0.277584	0.315242	0.394724	0.606491	0.378727	0.33583
-1.905	0.485262	0.516752	0.330806	0.248859	0.214227	0.167405	0.153221	0.321896	0.48802	0.281849	0.195348	0.308454	0.457923	0.401167	0.488182	0.180971	0.309096	0.249855	0.65627	0.487484	0.3237	0.523013	0.249821	0.528767	0.432275	0.494598		-1.905	0.279614	0.312802	0.403917	0.616472	0.374666	0.326876
-1.9	0.475088	0.500403	0.316821	0.244914	0.213878	0.157726	0.151277	0.322071	0.475792	0.273408	0.191782	0.31074	0.450222	0.412695	0.483381	0.177692	0.303668	0.254552	0.649797	0.481752	0.327075	0.531927	0.23913	0.532065	0.39758	0.49012		-1.9	0.281043	0.308675	0.410362	0.627662	0.36834	0.318172
-1.895	0.465	0.48145	0.302212	0.241357	0.210244	0.149596	0.150508	0.320917	0.463264	0.266146	0.188341	0.313709	0.440621	0.426149	0.481131	0.176204	0.30031	0.258694	0.64112	0.476264	0.328391	0.537334	0.230529	0.534554	0.369035	0.482198		-1.895	0.280899	0.302963	0.413827	0.638838	0.360864	0.31002
-1.89	0.455771	0.46068	0.287579	0.238508	0.203679	0.143282	0.150828	0.318408	0.450602	0.259679	0.185022	0.317098	0.429187	0.44093	0.481538	0.176703	0.299395	0.261808	0.63033	0.47131	0.327746	0.539086	0.224719	0.536273	0.346913	0.471195		-1.89	0.278291	0.295818	0.414426	0.648908	0.353879	0.302812
-1.885	0.448111	0.439124	0.273671	0.236593	0.194944	0.138811	0.15195	0.314711	0.437912	0.253654	0.181787	0.320649	0.41623	0.45622	0.484305	0.179226	0.301042	0.263419	0.61758	0.467114	0.325416	0.537577	0.222069	0.537315	0.330833	0.457831		-1.885	0.272652	0.287446	0.412533	0.657083	0.349317	0.296963
-1.88	0.442603	0.417923	0.26133	0.235677	0.185089	0.136002	0.153456	0.310147	0.425323	0.247848	0.178587	0.324116	0.402317	0.471004	0.488791	0.18362	0.305097	0.263157	0.603105	0.463787	0.321782	0.533591	0.222546	0.537839	0.319985	0.443071		-1.88	0.263904	0.27813	0.408665	0.662978	0.349074	0.29283
-1.875	0.439641	0.398158	0.251413	0.235615	0.175283	0.13454	0.154901	0.305139	0.413048	0.24223	0.175384	0.327261	0.388233	0.484148	0.494139	0.189533	0.311152	0.260848	0.587261	0.461291	0.317245	0.528108	0.22571	0.538079	0.31336	0.427981		-1.875	0.252524	0.268246	0.403376	0.666605	0.354644	0.290625
-1.87	0.439393	0.380696	0.244679	0.236028	0.166639	0.134052	0.155901	0.300175	0.401405	0.236955	0.172165	0.329848	0.37489	0.494516	0.499445	0.196442	0.318591	0.256575	0.570549	0.459428	0.312159	0.5221	0.230778	0.538358	0.309946	0.413581		-1.87	0.239471	0.258271	0.397173	0.668279	0.366806	0.290354
-1.865	0.441777	0.366079	0.241665	0.236324	0.160057	0.134188	0.156224	0.295766	0.3908	0.232323	0.168949	0.331648	0.363212	0.501138	0.503923	0.203713	0.326677	0.250687	0.553622	0.457873	0.306795	0.516368	0.236752	0.539073	0.308873	0.400712		-1.865	0.226004	0.248746	0.390475	0.668459	0.385427	0.291791
-1.86	0.446464	0.354477	0.242573	0.23578	0.156117	0.134675	0.155822	0.292411	0.381656	0.228694	0.165776	0.332461	0.35399	0.503384	0.507054	0.210671	0.334653	0.243774	0.537243	0.456229	0.301332	0.511445	0.242582	0.540657	0.309498	0.389951		-1.86	0.213428	0.240222	0.38361	0.667572	0.409435	0.294495
-1.855	0.452905	0.345716	0.247203	0.233659	0.155025	0.135334	0.154834	0.29055	0.374333	0.226402	0.162692	0.332155	0.347768	0.501116	0.508669	0.216689	0.341847	0.236591	0.522216	0.454107	0.29588	0.507557	0.247337	0.543506	0.311421	0.381579		-1.855	0.202842	0.233186	0.376824	0.665872	0.436967	0.29788
-1.85	0.460379	0.339367	0.25494	0.22935	0.156614	0.136066	0.153542	0.29051	0.369044	0.225669	0.159731	0.330711	0.344761	0.494765	0.508948	0.221256	0.347754	0.229963	0.509281	0.451216	0.290506	0.504676	0.250357	0.547883	0.314444	0.3756		-1.85	0.194947	0.227991	0.370298	0.663392	0.465654	0.301316
-1.845	0.468065	0.334881	0.264831	0.222503	0.160402	0.136806	0.152303	0.292453	0.365809	0.226553	0.1569	0.328251	0.344842	0.485317	0.508359	0.224031	0.352089	0.224667	0.499028	0.447427	0.28526	0.502601	0.251351	0.553823	0.318494	0.371808		-1.845	0.189973	0.224811	0.364146	0.659971	0.492993	0.304245
-1.84	0.475114	0.331728	0.275719	0.213117	0.165673	0.137479	0.151467	0.296329	0.364444	0.228922	0.154164	0.325042	0.347575	0.474187	0.507507	0.224871	0.354782	0.221319	0.491816	0.442827	0.28019	0.501073	0.250428	0.561063	0.323516	0.369879		-1.84	0.187726	0.223618	0.358402	0.65537	0.516725	0.306283
-1.835	0.480728	0.329516	0.286434	0.201581	0.171592	0.137963	0.151299	0.301868	0.364595	0.23246	0.151451	0.321457	0.352297	0.463012	0.506968	0.223832	0.355943	0.220277	0.487746	0.437724	0.275343	0.499883	0.24806	0.569028	0.329376	0.369471		-1.835	0.187727	0.224198	0.353011	0.649423	0.535149	0.307272
-1.83	0.484224	0.328063	0.295982	0.188627	0.177311	0.138091	0.151939	0.308607	0.365811	0.236708	0.148663	0.317912	0.358225	0.453386	0.507114	0.221144	0.355785	0.22157	0.486667	0.432631	0.27076	0.498943	0.244981	0.576884	0.335786	0.370307		-1.83	0.189408	0.226173	0.347815	0.64218	0.547317	0.307292
-1.825	0.485092	0.3274	0.303699	0.175239	0.182069	0.137687	0.153383	0.315964	0.367621	0.241126	0.145699	0.314787	0.364549	0.446613	0.507986	0.217176	0.35455	0.22489	0.488201	0.428222	0.26647	0.498324	0.242059	0.583655	0.342291	0.372225		-1.825	0.192278	0.229046	0.342587	0.633994	0.553094	0.3066
-1.82	0.483028	0.32772	0.309333	0.162504	0.185271	0.136623	0.155516	0.323327	0.369615	0.245169	0.142494	0.31236	0.370516	0.443511	0.509245	0.212373	0.35244	0.229631	0.491799	0.425263	0.262491	0.498232	0.24014	0.588384	0.348296	0.375173		-1.82	0.196025	0.232243	0.337077	0.625542	0.55306	0.305545
-1.815	0.477957	0.329281	0.313018	0.151452	0.186535	0.134888	0.158163	0.330153	0.371501	0.248369	0.139046	0.310772	0.375481	0.444327	0.51022	0.207202	0.349588	0.234991	0.49679	0.424531	0.258848	0.498958	0.239922	0.59029	0.353146	0.379154		-1.815	0.200525	0.235161	0.33109	0.617752	0.548319	0.304463
-1.81	0.470032	0.332303	0.315177	0.142912	0.185717	0.132629	0.161155	0.336042	0.373129	0.250408	0.135453	0.310034	0.378937	0.448763	0.510036	0.202091	0.346053	0.240108	0.502442	0.426713	0.255591	0.500796	0.241848	0.588886	0.356219	0.384122		-1.81	0.205756	0.237222	0.324563	0.611665	0.540233	0.303591
-1.805	0.459619	0.336878	0.316354	0.137402	0.182902	0.130162	0.164379	0.340759	0.374494	0.251162	0.131926	0.310077	0.380533	0.456106	0.507824	0.197377	0.34185	0.244215	0.50804	0.432308	0.252824	0.503976	0.24605	0.584036	0.357018	0.389851		-1.805	0.211668	0.237931	0.31761	0.60826	0.530175	0.303013
-1.8	0.44726	0.342928	0.317036	0.135082	0.178389	0.127935	0.1678	0.344214	0.375703	0.25071	0.128774	0.310811	0.380081	0.465416	0.502937	0.193276	0.336992	0.246768	0.512961	0.441532	0.250725	0.508607	0.252338	0.575941	0.355241	0.39581		-1.8	0.218051	0.236954	0.310529	0.608262	0.519319	0.302651
-1.795	0.433618	0.350206	0.317516	0.135765	0.172657	0.126444	0.171448	0.346402	0.376934	0.249301	0.126376	0.312194	0.37757	0.475732	0.495145	0.189865	0.331538	0.247529	0.516762	0.454252	0.249547	0.514653	0.260235	0.565056	0.350807	0.401103		-1.795	0.224451	0.234191	0.303744	0.611986	0.508547	0.302303
-1.79	0.419407	0.358328	0.317817	0.138987	0.16632	0.126139	0.175374	0.347319	0.378388	0.247282	0.125122	0.314264	0.373169	0.486235	0.484746	0.187091	0.325614	0.246589	0.519243	0.469962	0.249592	0.521941	0.26904	0.551993	0.343852	0.404482		-1.79	0.230183	0.229829	0.297709	0.619249	0.498438	0.301703
-1.785	0.405327	0.366817	0.31771	0.144106	0.160077	0.127324	0.179596	0.346896	0.380242	0.245023	0.125335	0.31714	0.367239	0.49634	0.472574	0.184796	0.319426	0.244317	0.520473	0.487811	0.251162	0.530203	0.277927	0.537415	0.334702	0.404483		-1.785	0.234423	0.224372	0.292791	0.629363	0.489348	0.300597
-1.78	0.391992	0.375139	0.316797	0.150424	0.154649	0.130084	0.184046	0.34496	0.382622	0.242833	0.127208	0.320983	0.360309	0.505708	0.459882	0.182758	0.313243	0.241268	0.520766	0.506682	0.254488	0.539114	0.28604	0.521962	0.323834	0.399647		-1.78	0.236371	0.218611	0.289166	0.641231	0.481508	0.298805
-1.775	0.379888	0.382714	0.314647	0.157282	0.150698	0.134257	0.18854	0.341246	0.38558	0.240912	0.130749	0.325927	0.353042	0.514188	0.44814	0.180739	0.307372	0.23806	0.520591	0.525305	0.259661	0.548345	0.292601	0.506218	0.311839	0.388804		-1.775	0.235434	0.213538	0.286767	0.653516	0.475115	0.296279
-1.77	0.369349	0.38891	0.310936	0.164134	0.14875	0.139442	0.19279	0.335456	0.389082	0.239338	0.135759	0.332011	0.346182	0.521732	0.438779	0.178533	0.302121	0.235257	0.52045	0.542391	0.266583	0.557593	0.296992	0.490714	0.299394	0.371341		-1.77	0.231384	0.2102	0.285284	0.664863	0.470361	0.293114
-1.765	0.360558	0.393047	0.305553	0.170574	0.14911	0.145058	0.196438	0.327355	0.393007	0.238089	0.141852	0.339122	0.34048	0.528301	0.432953	0.176004	0.297775	0.233284	0.520738	0.556766	0.274952	0.566576	0.298819	0.475946	0.287226	0.347399		-1.765	0.224439	0.209535	0.284222	0.674112	0.4674	0.289547
-1.76	0.353562	0.394424	0.298661	0.176326	0.151802	0.150422	0.199114	0.316881	0.397138	0.237086	0.148508	0.346957	0.336631	0.53381	0.431357	0.173117	0.294565	0.232378	0.521636	0.56748	0.284272	0.57502	0.297942	0.462397	0.276081	0.317938		-1.76	0.215255	0.212201	0.28299	0.680474	0.466266	0.285918
-1.755	0.348303	0.392394	0.290675	0.181212	0.156548	0.154848	0.200499	0.304237	0.401168	0.236242	0.15515	0.35503	0.335217	0.538117	0.434148	0.169948	0.292659	0.232591	0.52306	0.573893	0.293909	0.582612	0.294463	0.450531	0.266666	0.284656		-1.755	0.204828	0.218441	0.280994	0.683606	0.466796	0.282615
-1.75	0.34464	0.386472	0.282193	0.185118	0.162794	0.15774	0.200369	0.289949	0.40471	0.235501	0.161234	0.362699	0.336666	0.541048	0.440973	0.16667	0.292147	0.233828	0.524679	0.57573	0.303156	0.588961	0.28869	0.440768	0.259591	0.24977		-1.75	0.194336	0.228025	0.277717	0.683587	0.468579	0.28002
-1.745	0.342364	0.376471	0.273872	0.187961	0.169788	0.158671	0.198629	0.274871	0.407321	0.234847	0.166322	0.36923	0.341231	0.542459	0.451081	0.163535	0.293027	0.235909	0.526	0.573105	0.311311	0.593579	0.281073	0.433418	0.255279	0.215701		-1.745	0.184952	0.240255	0.272763	0.680807	0.470969	0.278439
-1.74	0.341214	0.362611	0.266305	0.189685	0.176699	0.157436	0.195307	0.260116	0.408551	0.234309	0.170136	0.373883	0.348969	0.542286	0.463493	0.16083	0.295197	0.238626	0.52649	0.566506	0.317746	0.595909	0.272135	0.42861	0.253884	0.184734		-1.74	0.177674	0.254053	0.26589	0.675786	0.473161	0.278063
-1.735	0.340884	0.345584	0.259903	0.190277	0.182759	0.154065	0.190536	0.246942	0.408008	0.23394	0.172565	0.376022	0.359722	0.540591	0.47716	0.158837	0.298453	0.241796	0.525699	0.556751	0.321975	0.595397	0.262406	0.426225	0.255228	0.158722		-1.735	0.173201	0.268097	0.257014	0.669004	0.47431	0.278933
-1.73	0.341048	0.326528	0.254835	0.189781	0.187395	0.148808	0.184522	0.236572	0.405422	0.233802	0.173656	0.37523	0.373107	0.537569	0.491098	0.157798	0.302492	0.245293	0.523358	0.544901	0.323713	0.591617	0.252386	0.425855	0.258769	0.138874		-1.73	0.171873	0.280987	0.246227	0.660755	0.473664	0.280937
-1.725	0.341393	0.306922	0.251022	0.18832	0.190324	0.142083	0.177511	0.230015	0.400707	0.233953	0.173566	0.37142	0.388506	0.533528	0.504456	0.157888	0.306952	0.249049	0.519431	0.532136	0.322923	0.584404	0.242518	0.426824	0.263623	0.125663		-1.725	0.173667	0.291406	0.233804	0.651107	0.470672	0.283827
-1.72	0.341668	0.288403	0.248183	0.186095	0.191592	0.134402	0.169771	0.227888	0.393984	0.234436	0.172515	0.364894	0.405096	0.528853	0.516535	0.1592	0.311455	0.25305	0.514106	0.519616	0.319838	0.573967	0.233198	0.428266	0.268651	0.118857		-1.72	0.178252	0.298262	0.22021	0.63994	0.465062	0.287262
-1.715	0.341733	0.272546	0.245943	0.183355	0.191542	0.1263	0.161581	0.230284	0.38557	0.235266	0.170738	0.356355	0.421897	0.523949	0.526768	0.16175	0.315669	0.257317	0.507758	0.508332	0.314967	0.560937	0.224786	0.429261	0.272595	0.117644		-1.715	0.185078	0.300797	0.206084	0.627073	0.456865	0.290879
-1.71	0.341597	0.260643	0.243938	0.180368	0.19073	0.118264	0.153234	0.236726	0.375926	0.236421	0.168458	0.346813	0.437867	0.519194	0.534706	0.165477	0.319365	0.261881	0.500872	0.49899	0.309049	0.546322	0.217614	0.428998	0.274259	0.120817		-1.71	0.193476	0.298656	0.192201	0.612423	0.446412	0.294359
-1.705	0.341427	0.253527	0.241923	0.177369	0.189793	0.110693	0.145037	0.24621	0.365591	0.237808	0.165863	0.337431	0.452001	0.51489	0.540009	0.170261	0.322445	0.266766	0.493982	0.491947	0.302962	0.53138	0.211995	0.426937	0.272697	0.126982		-1.705	0.20276	0.291911	0.179397	0.596151	0.434293	0.297498
-1.7	0.341524	0.251478	0.239831	0.174543	0.189312	0.103876	0.137309	0.257348	0.355109	0.23925	0.163108	0.329314	0.46343	0.511231	0.542497	0.175927	0.324945	0.271965	0.487606	0.487215	0.297591	0.51742	0.208203	0.422918	0.267373	0.134743		-1.7	0.212318	0.281042	0.168463	0.578742	0.421301	0.300256
-1.695	0.342257	0.254209	0.237788	0.172008	0.189692	0.0980044	0.130365	0.268584	0.344984	0.240468	0.160317	0.323307	0.471487	0.508283	0.542204	0.182258	0.327003	0.277424	0.482209	0.48453	0.293685	0.505596	0.206458	0.417197	0.258272	0.142848		-1.695	0.221681	0.266882	0.160037	0.560989	0.408361	0.302756
-1.69	0.343985	0.26095	0.23607	0.169848	0.191082	0.0931874	0.124486	0.278446	0.335659	0.241094	0.157589	0.319851	0.47573	0.505984	0.539445	0.188998	0.328807	0.283025	0.478169	0.483469	0.291709	0.496729	0.206891	0.410395	0.24593	0.150285		-1.69	0.23056	0.250521	0.154497	0.543893	0.396437	0.305255
-1.685	0.346966	0.270599	0.235014	0.168138	0.19335	0.0894852	0.119888	0.285783	0.327528	0.240709	0.155001	0.318936	0.475931	0.50417	0.534849	0.195867	0.330548	0.288582	0.475752	0.483594	0.291758	0.491208	0.209527	0.403365	0.231381	0.156327		-1.685	0.23886	0.233184	0.151895	0.528483	0.386429	0.308059
-1.68	0.351295	0.281913	0.234922	0.166992	0.196119	0.0869305	0.116694	0.289937	0.320963	0.238913	0.152615	0.320167	0.47205	0.502624	0.529324	0.202579	0.332385	0.293839	0.475089	0.484562	0.293544	0.48898	0.21427	0.397017	0.216024	0.16054		-1.68	0.246647	0.21611	0.151926	0.515634	0.37906	0.311438
-1.675	0.356875	0.293701	0.235966	0.166572	0.19885	0.0855435	0.114919	0.290811	0.316326	0.235415	0.150477	0.322908	0.46421	0.501151	0.523959	0.208878	0.334442	0.29849	0.476146	0.486202	0.29647	0.489629	0.220902	0.39214	0.201445	0.162754		-1.675	0.254082	0.200429	0.153966	0.50591	0.374765	0.315534
-1.67	0.363439	0.30498	0.238119	0.167078	0.200957	0.0853358	0.114473	0.288833	0.313961	0.230112	0.148624	0.32648	0.452704	0.49966	0.519868	0.214569	0.336825	0.302204	0.478708	0.488524	0.299785	0.492507	0.22909	0.389246	0.18921	0.163028		-1.67	0.261317	0.187069	0.157141	0.499487	0.373605	0.320317
-1.665	0.370598	0.315071	0.241144	0.168696	0.201924	0.0863075	0.115181	0.284808	0.314153	0.223151	0.147085	0.330334	0.438021	0.498222	0.518012	0.219555	0.339643	0.304662	0.482383	0.491662	0.302778	0.496898	0.238409	0.388487	0.180662	0.161598		-1.665	0.268378	0.176702	0.160453	0.496174	0.375222	0.325577
-1.66	0.377913	0.323625	0.24462	0.171534	0.201418	0.0884432	0.116816	0.279723	0.317061	0.214946	0.145881	0.334171	0.420885	0.497097	0.519046	0.223856	0.343026	0.305597	0.486636	0.495788	0.304965	0.50216	0.24837	0.389636	0.176759	0.158815		-1.66	0.275078	0.169719	0.162921	0.495519	0.378866	0.330977
-1.655	0.384957	0.330575	0.248018	0.175553	0.199353	0.0917085	0.119138	0.274533	0.322641	0.206144	0.145015	0.337978	0.402275	0.496696	0.523223	0.227609	0.347108	0.304831	0.490847	0.501009	0.306217	0.507824	0.258459	0.392149	0.177957	0.15509		-1.655	0.280961	0.166242	0.163721	0.496966	0.383497	0.336121
-1.65	0.391358	0.336049	0.250801	0.180527	0.195901	0.0960525	0.121919	0.269988	0.330594	0.19755	0.144466	0.341983	0.383404	0.497496	0.530374	0.23104	0.351993	0.302299	0.494404	0.507279	0.306783	0.513642	0.268168	0.395282	0.184165	0.150835		-1.65	0.285341	0.166158	0.162314	0.500022	0.387959	0.340633
-1.645	0.396814	0.340259	0.252533	0.186046	0.191456	0.101411	0.124965	0.266537	0.340349	0.190014	0.144174	0.346547	0.36564	0.499911	0.539968	0.234418	0.3577	0.29806	0.49679	0.51436	0.307221	0.519566	0.277039	0.398239	0.194762	0.146419		-1.645	0.287411	0.169156	0.158519	0.504372	0.391202	0.344209
-1.64	0.401086	0.343416	0.252969	0.191569	0.186546	0.107708	0.128121	0.264314	0.351098	0.184311	0.144038	0.352027	0.350368	0.504166	0.551228	0.237989	0.364112	0.292291	0.497652	0.521828	0.308229	0.525681	0.284683	0.400323	0.208697	0.142136		-1.64	0.286427	0.174764	0.152539	0.509936	0.392513	0.346627
-1.635	0.403978	0.345664	0.252114	0.196513	0.181728	0.11486	0.131268	0.263194	0.361882	0.181025	0.143921	0.358653	0.338829	0.510207	0.563258	0.241926	0.370961	0.285274	0.496843	0.529122	0.310444	0.532097	0.290799	0.40107	0.224625	0.138192		-1.635	0.281905	0.182379	0.14491	0.516836	0.391689	0.347726
-1.63	0.405336	0.347077	0.250225	0.200366	0.177476	0.122765	0.134312	0.262898	0.371704	0.18047	0.143674	0.366435	0.331955	0.517669	0.575184	0.246295	0.377844	0.277359	0.494409	0.535634	0.314255	0.538849	0.295158	0.400325	0.241091	0.134709		-1.63	0.273791	0.191283	0.136397	0.525304	0.389124	0.347364
-1.625	0.405042	0.347686	0.247772	0.202778	0.174108	0.131301	0.137181	0.263104	0.379672	0.182646	0.143169	0.37513	0.330254	0.525927	0.586239	0.251051	0.384289	0.268939	0.49055	0.540799	0.319685	0.545807	0.297597	0.398261	0.256715	0.131732		-1.625	0.262549	0.20066	0.127852	0.535561	0.385757	0.345395
-1.62	0.403045	0.347537	0.245341	0.203624	0.171748	0.14032	0.139816	0.263539	0.385123	0.187256	0.142337	0.384267	0.33375	0.534202	0.59583	0.256059	0.389846	0.260422	0.485564	0.544179	0.326354	0.552639	0.297993	0.395332	0.270346	0.129238		-1.62	0.24914	0.20962	0.120061	0.547686	0.382889	0.341668
-1.615	0.399387	0.346749	0.243514	0.20301	0.170336	0.149649	0.142186	0.264032	0.387719	0.193753	0.141198	0.393235	0.342006	0.541701	0.603551	0.261141	0.394178	0.252215	0.479784	0.545515	0.333546	0.55883	0.296267	0.392176	0.281176	0.127144		-1.615	0.234897	0.217254	0.113614	0.561519	0.381908	0.336071
-1.61	0.394232	0.345556	0.242739	0.201229	0.16968	0.159102	0.144287	0.264538	0.387501	0.201432	0.139864	0.401405	0.354212	0.547753	0.60917	0.26612	0.39714	0.244712	0.473537	0.544743	0.340342	0.563755	0.292394	0.38949	0.288789	0.125302		-1.61	0.221329	0.222711	0.108839	0.5766	0.383963	0.32861
-1.605	0.387891	0.344311	0.243225	0.198689	0.169521	0.168497	0.146164	0.265123	0.384882	0.209532	0.138533	0.408251	0.36931	0.551914	0.612601	0.270855	0.398807	0.238286	0.467127	0.541959	0.345791	0.566794	0.286438	0.387904	0.29316	0.123505		-1.605	0.209898	0.225305	0.105792	0.592159	0.389681	0.319488
-1.6	0.380814	0.343455	0.244888	0.195814	0.169607	0.177668	0.147913	0.265949	0.380579	0.217337	0.137443	0.413463	0.386134	0.554012	0.613874	0.275257	0.399461	0.23327	0.460826	0.537366	0.349079	0.567444	0.278589	0.387884	0.2946	0.1215		-1.6	0.201823	0.224624	0.104313	0.607159	0.398979	0.30915
-1.595	0.373567	0.343434	0.24736	0.192971	0.169744	0.186482	0.149684	0.267245	0.375496	0.224256	0.136823	0.416997	0.403531	0.554136	0.613116	0.27928	0.399522	0.229927	0.454872	0.531201	0.349673	0.565434	0.269194	0.389668	0.293679	0.119019		-1.595	0.197938	0.220622	0.104129	0.620389	0.411037	0.29828
-1.59	0.366789	0.344622	0.250069	0.190405	0.169827	0.194827	0.151668	0.269272	0.370564	0.229879	0.13684	0.419062	0.420449	0.552577	0.610544	0.282906	0.399457	0.228402	0.449453	0.523678	0.347423	0.560783	0.258761	0.393253	0.291134	0.115834		-1.59	0.198626	0.21366	0.104958	0.630598	0.424414	0.287721
-1.585	0.361125	0.347226	0.252377	0.188218	0.169835	0.202595	0.154067	0.272293	0.36658	0.234002	0.137558	0.420049	0.435978	0.549745	0.606477	0.286117	0.399686	0.228677	0.44468	0.514951	0.342612	0.55382	0.247928	0.39841	0.287771	0.111814		-1.585	0.203805	0.204481	0.106591	0.636684	0.437314	0.278343
-1.58	0.357163	0.351241	0.253727	0.186367	0.169815	0.209653	0.157055	0.27652	0.364069	0.23662	0.13892	0.420418	0.449372	0.546082	0.601339	0.288883	0.400493	0.230533	0.440548	0.505127	0.335948	0.545155	0.237406	0.404729	0.284371	0.106982		-1.58	0.212964	0.194107	0.108938	0.637884	0.447919	0.270892
-1.575	0.355362	0.356436	0.253794	0.18469	0.169839	0.215812	0.160728	0.282069	0.363192	0.237906	0.140761	0.420573	0.460053	0.541991	0.595659	0.291161	0.401993	0.233555	0.436901	0.494303	0.328503	0.535609	0.2279	0.411662	0.281604	0.101541		-1.575	0.225227	0.183692	0.112014	0.633967	0.454738	0.265852
-1.57	0.355993	0.3624	0.252568	0.182943	0.16997	0.220812	0.16506	0.288911	0.36374	0.23817	0.142842	0.420768	0.467616	0.537792	0.590034	0.292895	0.404116	0.237169	0.433428	0.482634	0.321588	0.526125	0.220035	0.418567	0.279957	0.0958654		-1.57	0.239433	0.174339	0.115899	0.625372	0.456884	0.263367
-1.565	0.359099	0.368625	0.250377	0.18084	0.17022	0.224332	0.169875	0.296848	0.365197	0.237813	0.144899	0.421057	0.471849	0.533704	0.585073	0.294032	0.406651	0.240729	0.429708	0.470387	0.31658	0.517659	0.214293	0.424752	0.279701	0.0904439		-1.565	0.254247	0.166939	0.120678	0.613264	0.454238	0.263244
-1.56	0.364476	0.374613	0.247817	0.178102	0.170532	0.226024	0.174847	0.305525	0.366871	0.23728	0.146695	0.421296	0.472754	0.529837	0.581302	0.294525	0.409299	0.243629	0.425287	0.457982	0.314707	0.511058	0.210966	0.429524	0.280881	0.0857986		-1.56	0.268286	0.162043	0.126387	0.599465	0.447456	0.265027
-1.555	0.371692	0.37997	0.245632	0.174511	0.170767	0.225575	0.179538	0.31448	0.368052	0.237007	0.148052	0.421199	0.470565	0.526212	0.579068	0.294331	0.411746	0.245412	0.419802	0.445986	0.316843	0.506947	0.210147	0.432252	0.283362	0.0823942		-1.555	0.280283	0.159807	0.132988	0.586267	0.437836	0.268118
-1.55	0.380149	0.384471	0.244564	0.169955	0.170724	0.22278	0.18347	0.323227	0.368164	0.237368	0.148876	0.420422	0.465737	0.522769	0.578455	0.293403	0.413729	0.245856	0.413105	0.43506	0.323339	0.505616	0.211717	0.432445	0.286898	0.080563		-1.55	0.289242	0.160008	0.140357	0.576125	0.427077	0.271919
-1.545	0.389166	0.388084	0.245207	0.164467	0.170168	0.217603	0.186223	0.331345	0.36687	0.238633	0.149148	0.418653	0.458912	0.519388	0.579229	0.291679	0.415095	0.245007	0.405346	0.425886	0.333928	0.506943	0.215354	0.429824	0.291214	0.0804674		-1.545	0.294587	0.16211	0.148301	0.571277	0.416979	0.275948
-1.54	0.398096	0.390931	0.247906	0.158235	0.168873	0.210228	0.18753	0.338554	0.364116	0.240929	0.148907	0.415691	0.450844	0.515921	0.580857	0.289079	0.415826	0.243149	0.397006	0.419056	0.347758	0.510379	0.220541	0.424393	0.296072	0.0821037		-1.54	0.296237	0.165397	0.156568	0.573358	0.409149	0.279912
-1.535	0.406434	0.393236	0.252707	0.151599	0.166668	0.20106	0.187351	0.344743	0.360102	0.244225	0.148222	0.411493	0.442311	0.512226	0.582569	0.285509	0.416057	0.240729	0.388841	0.414981	0.363515	0.514994	0.226587	0.416456	0.301305	0.0853386		-1.535	0.29461	0.169121	0.164864	0.583065	0.404765	0.283727
-1.53	0.413902	0.395234	0.259362	0.145008	0.163477	0.190699	0.185905	0.349957	0.355197	0.248334	0.147165	0.40619	0.434031	0.508218	0.583486	0.280884	0.416056	0.238244	0.381759	0.413819	0.379646	0.519608	0.232658	0.406588	0.306799	0.0899602		-1.53	0.290517	0.172652	0.172853	0.59995	0.404437	0.287491
-1.525	0.420482	0.397102	0.267376	0.138967	0.159346	0.17988	0.183638	0.354337	0.349843	0.252939	0.145798	0.400065	0.426588	0.503914	0.582778	0.275159	0.416176	0.236126	0.376648	0.41543	0.394608	0.522976	0.237847	0.39555	0.312445	0.0957194		-1.525	0.284996	0.175605	0.180167	0.622393	0.408177	0.291421
-1.52	0.426394	0.398908	0.276075	0.133977	0.154445	0.169381	0.181139	0.35805	0.344451	0.257637	0.144166	0.393502	0.420392	0.499469	0.579829	0.268357	0.416793	0.234669	0.374203	0.41939	0.40711	0.524	0.241257	0.384163	0.318069	0.10235		-1.52	0.279103	0.177916	0.186424	0.647767	0.415484	0.295779
-1.515	0.43202	0.400587	0.284683	0.130484	0.149058	0.159939	0.179017	0.361217	0.339348	0.262001	0.142311	0.386918	0.415669	0.49517	0.574374	0.2606	0.418223	0.233995	0.374792	0.425025	0.416279	0.521902	0.242129	0.373177	0.32338	0.109562		-1.515	0.273716	0.179849	0.19126	0.672785	0.425507	0.300783
-1.51	0.43779	0.40196	0.292404	0.128847	0.143558	0.152152	0.177781	0.363873	0.334759	0.265636	0.140269	0.380693	0.412468	0.4914	0.566581	0.25212	0.420645	0.234087	0.378395	0.431487	0.421744	0.516348	0.239957	0.363166	0.327956	0.117019		-1.51	0.269411	0.181939	0.194379	0.693973	0.437265	0.306538
-1.505	0.444064	0.402769	0.298504	0.129325	0.138361	0.146412	0.17773	0.365962	0.33084	0.268236	0.138085	0.375104	0.410686	0.488549	0.557057	0.243258	0.424052	0.234855	0.384634	0.437842	0.423617	0.507477	0.234594	0.354476	0.331283	0.12432		-1.505	0.266423	0.184862	0.195605	0.7082	0.44986	0.312984
-1.5	0.451038	0.402734	0.302387	0.132072	0.133887	0.142855	0.17891	0.367367	0.327727	0.269619	0.135809	0.370285	0.410089	0.48691	0.546775	0.234443	0.428235	0.236218	0.39286	0.443172	0.422405	0.495838	0.226295	0.347236	0.33284	0.131003		-1.5	0.264696	0.189273	0.19493	0.713167	0.462647	0.319869
-1.495	0.458682	0.40162	0.303671	0.137142	0.130512	0.141345	0.181115	0.367953	0.325569	0.26975	0.133486	0.366215	0.410337	0.48658	0.536927	0.226165	0.432821	0.238174	0.402298	0.446681	0.418867	0.48228	0.215699	0.341414	0.332206	0.136581		-1.495	0.264003	0.195647	0.192531	0.707766	0.475315	0.326768
-1.49	0.466731	0.39929	0.302241	0.144474	0.128527	0.141494	0.183948	0.367612	0.324547	0.268735	0.131152	0.362739	0.411026	0.487411	0.528735	0.218926	0.437342	0.240811	0.412173	0.447794	0.413864	0.467796	0.203728	0.336906	0.329164	0.140608		-1.49	0.264088	0.204143	0.188769	0.692267	0.487854	0.333134
-1.485	0.474725	0.395753	0.298268	0.153885	0.128103	0.142717	0.186919	0.3663	0.324829	0.26681	0.128824	0.359613	0.411741	0.489017	0.52324	0.213196	0.441323	0.244277	0.421815	0.446244	0.408211	0.453374	0.191421	0.333621	0.323757	0.142744		-1.485	0.264788	0.214543	0.184141	0.66827	0.500436	0.338391
-1.48	0.482076	0.391183	0.292195	0.16504	0.129276	0.144322	0.189546	0.364054	0.326503	0.264317	0.126507	0.356583	0.412122	0.490861	0.521126	0.209357	0.444369	0.248689	0.43071	0.442124	0.402566	0.439879	0.17976	0.331523	0.316293	0.142825		-1.48	0.266106	0.226263	0.179221	0.638465	0.51322	0.342049
-1.475	0.488158	0.38591	0.284676	0.177453	0.131946	0.145625	0.191441	0.360995	0.329492	0.261668	0.124203	0.353458	0.411952	0.492383	0.5226	0.207654	0.446218	0.254043	0.438492	0.435899	0.397361	0.427971	0.169499	0.330649	0.307297	0.140892		-1.475	0.268206	0.238429	0.174582	0.606233	0.526172	0.34381
-1.47	0.492397	0.380378	0.276482	0.19049	0.135905	0.146069	0.192361	0.357319	0.333488	0.259317	0.12193	0.35018	0.411227	0.493147	0.52734	0.208152	0.446761	0.260126	0.444912	0.428352	0.392781	0.418074	0.161065	0.331059	0.297409	0.137177		-1.47	0.271348	0.249994	0.170727	0.575155	0.538934	0.34364
-1.465	0.494351	0.37508	0.268405	0.203421	0.140885	0.145326	0.192226	0.353286	0.337941	0.257718	0.119735	0.346855	0.410196	0.492942	0.53454	0.210706	0.446021	0.266491	0.449802	0.420479	0.388797	0.410396	0.154535	0.332782	0.287289	0.132062		-1.465	0.275783	0.259872	0.168017	0.548535	0.550818	0.341795
-1.46	0.493767	0.370475	0.261168	0.215492	0.146618	0.143369	0.191088	0.349201	0.3421	0.257288	0.117706	0.343753	0.40935	0.491822	0.543018	0.214956	0.444112	0.272501	0.453041	0.413334	0.385238	0.404972	0.149697	0.335745	0.277544	0.126016		-1.46	0.28163	0.267047	0.166632	0.528997	0.560918	0.338763
-1.455	0.490606	0.366917	0.255362	0.226022	0.152891	0.140476	0.189093	0.345395	0.345135	0.258363	0.11596	0.341264	0.409346	0.490052	0.551377	0.220347	0.441194	0.277427	0.45457	0.407854	0.381897	0.401736	0.146176	0.339723	0.268702	0.119532		-1.455	0.288784	0.270665	0.166545	0.518211	0.56833	0.335161
-1.45	0.485038	0.3646	0.251418	0.234494	0.159579	0.137196	0.186423	0.342198	0.346279	0.261159	0.11463	0.339827	0.41088	0.487994	0.558191	0.22619	0.437436	0.280595	0.454408	0.404711	0.378635	0.400587	0.143574	0.344338	0.261243	0.113084		-1.45	0.29688	0.270083	0.16753	0.516786	0.572401	0.331592
-1.445	0.477406	0.363543	0.249595	0.240628	0.166642	0.13425	0.183252	0.339904	0.34499	0.265742	0.113832	0.339862	0.41453	0.485956	0.562193	0.23175	0.432998	0.28151	0.452692	0.404211	0.375464	0.401425	0.141606	0.349098	0.255675	0.107106		-1.445	0.305319	0.264914	0.169185	0.524311	0.572944	0.328515
-1.44	0.468171	0.363614	0.249994	0.244401	0.174078	0.132405	0.179725	0.338733	0.341073	0.272019	0.113634	0.341704	0.420599	0.484063	0.56243	0.236339	0.428038	0.279953	0.449687	0.406271	0.372588	0.404157	0.140173	0.353484	0.252589	0.101995		-1.44	0.313367	0.255062	0.170984	0.539526	0.570326	0.326149
-1.435	0.457846	0.364601	0.252558	0.246027	0.18185	0.132343	0.175945	0.338788	0.334748	0.279739	0.114033	0.345579	0.429002	0.48219	0.558388	0.239429	0.422717	0.275999	0.445783	0.410469	0.370391	0.408661	0.139382	0.357053	0.252696	0.0981177		-1.435	0.320294	0.240755	0.172349	0.560586	0.565418	0.324458
-1.43	0.446949	0.366283	0.257073	0.245884	0.189808	0.134547	0.171994	0.340034	0.326638	0.288526	0.114941	0.351594	0.439231	0.479978	0.550056	0.240719	0.417214	0.269978	0.441435	0.416153	0.369384	0.414724	0.139497	0.359545	0.256773	0.0958087		-1.43	0.325519	0.222582	0.172721	0.585345	0.559392	0.323194
-1.425	0.435964	0.368517	0.263168	0.24442	0.197641	0.139215	0.167953	0.342275	0.317688	0.297912	0.116191	0.359749	0.450398	0.476933	0.537934	0.240177	0.411722	0.26238	0.437101	0.422578	0.370121	0.421985	0.14084	0.360958	0.265532	0.0953522		-1.425	0.328725	0.20149	0.171629	0.611647	0.553434	0.32201
-1.42	0.425319	0.371278	0.270308	0.242058	0.204869	0.146229	0.163933	0.34517	0.309033	0.307383	0.117565	0.369937	0.461358	0.472573	0.522992	0.238029	0.406431	0.253753	0.433153	0.429042	0.37311	0.429909	0.143679	0.361573	0.279443	0.0969441		-1.42	0.329913	0.178758	0.168752	0.637543	0.548456	0.320576
-1.415	0.415385	0.374667	0.277825	0.23913	0.210907	0.155161	0.160091	0.348258	0.301839	0.316415	0.118822	0.381939	0.470897	0.466583	0.506565	0.234701	0.401501	0.244618	0.429826	0.434981	0.378728	0.437808	0.148121	0.361915	0.29854	0.100643		-1.415	0.329384	0.155908	0.163945	0.661423	0.544866	0.318681
-1.41	0.406473	0.378865	0.284955	0.235847	0.215173	0.165327	0.156628	0.351003	0.297137	0.324504	0.119749	0.395394	0.477923	0.458929	0.490212	0.230732	0.397038	0.235413	0.427194	0.440028	0.387149	0.44492	0.154043	0.36267	0.32228	0.106323		-1.41	0.327657	0.134573	0.157252	0.682055	0.542484	0.316287
-1.405	0.398831	0.384057	0.290925	0.232321	0.217217	0.175861	0.153783	0.352857	0.295688	0.331194	0.120198	0.409764	0.481643	0.449908	0.475551	0.226681	0.393075	0.226492	0.425191	0.444015	0.398298	0.450516	0.161077	0.364545	0.349515	0.113651		-1.405	0.325367	0.116337	0.148887	0.698538	0.540601	0.31352
-1.4	0.39265	0.390344	0.295052	0.228611	0.216838	0.185826	0.151793	0.353316	0.297879	0.336098	0.120112	0.424331	0.481676	0.440113	0.464078	0.223046	0.389584	0.218131	0.423674	0.44694	0.411816	0.454024	0.168641	0.368136	0.378588	0.122091		-1.4	0.323163	0.102578	0.139207	0.710201	0.538161	0.310606
-1.395	0.388055	0.397685	0.296852	0.224792	0.214147	0.194317	0.150856	0.35199	0.30367	0.338932	0.119548	0.438214	0.478083	0.430332	0.456997	0.220203	0.386506	0.210555	0.422488	0.448912	0.427057	0.455109	0.176029	0.373796	0.407551	0.130955		-1.395	0.321635	0.0943246	0.128672	0.716525	0.534027	0.307779
-1.39	0.385127	0.405868	0.296135	0.220999	0.209557	0.200575	0.151094	0.34866	0.3126	0.339555	0.118665	0.45045	0.471328	0.421391	0.45508	0.218394	0.383794	0.203944	0.421536	0.450091	0.443127	0.453713	0.182513	0.381555	0.434459	0.139477		-1.39	0.321294	0.0921713	0.117815	0.717099	0.527239	0.305206
-1.385	0.383911	0.414541	0.293058	0.21745	0.203711	0.204076	0.152525	0.343331	0.323838	0.338007	0.117712	0.460102	0.462176	0.414002	0.458578	0.217728	0.381461	0.198429	0.420802	0.450644	0.458964	0.450033	0.187462	0.391085	0.457663	0.146922		-1.385	0.32257	0.0962353	0.107202	0.711664	0.517236	0.302927
-1.38	0.384443	0.423268	0.288122	0.214432	0.197353	0.204594	0.155047	0.336266	0.336289	0.334541	0.116988	0.466404	0.451561	0.408621	0.467198	0.218217	0.379605	0.194064	0.420348	0.450721	0.473466	0.444456	0.190436	0.401739	0.476032	0.152677		-1.38	0.325826	0.10617	0.0974113	0.700213	0.503972	0.300854
-1.375	0.386756	0.431606	0.2821	0.212247	0.191188	0.202228	0.158449	0.32799	0.348734	0.329626	0.116801	0.468872	0.440454	0.405369	0.480148	0.219811	0.378408	0.190816	0.420269	0.450452	0.485644	0.437477	0.191243	0.412634	0.489051	0.156339		-1.375	0.331348	0.121223	0.0890031	0.683119	0.487935	0.298813
-1.37	0.390867	0.439166	0.275905	0.211143	0.185771	0.197375	0.162436	0.319254	0.359989	0.323912	0.11742	0.467394	0.429758	0.404021	0.496265	0.222434	0.378102	0.188558	0.420647	0.44996	0.494768	0.429625	0.189963	0.422791	0.496779	0.157743		-1.37	0.339313	0.140325	0.0824948	0.661242	0.470077	0.296608
-1.365	0.396736	0.44565	0.270433	0.211253	0.181438	0.190669	0.166664	0.310947	0.369057	0.318153	0.119039	0.462239	0.420228	0.404058	0.514192	0.226003	0.37891	0.187108	0.421505	0.449377	0.500472	0.421416	0.186935	0.43128	0.499688	0.156964		-1.365	0.349741	0.162207	0.0783285	0.63594	0.451665	0.294102
-1.36	0.404209	0.450861	0.266399	0.212546	0.178296	0.182876	0.170783	0.303969	0.375251	0.313104	0.121747	0.454008	0.412434	0.404788	0.532583	0.23044	0.380979	0.186283	0.422802	0.448859	0.502794	0.413329	0.182706	0.437389	0.498449	0.154258		-1.36	0.362446	0.185525	0.0768391	0.608993	0.434114	0.291267
-1.355	0.412959	0.454688	0.264214	0.214818	0.176272	0.174786	0.174462	0.299074	0.378261	0.309398	0.125523	0.44352	0.406738	0.405489	0.550292	0.235663	0.384319	0.185965	0.424465	0.448587	0.502132	0.405804	0.177971	0.440738	0.49374	0.14999		-1.355	0.377024	0.20899	0.0782183	0.582408	0.418798	0.288206
-1.35	0.422467	0.457081	0.263932	0.217721	0.175186	0.167107	0.177419	0.296718	0.378171	0.307438	0.13024	0.431687	0.403304	0.405558	0.566509	0.241569	0.38878	0.186164	0.426439	0.448748	0.499134	0.399242	0.173491	0.44136	0.486124	0.144553		-1.35	0.392876	0.231476	0.0824829	0.55817	0.406881	0.285139
-1.345	0.432039	0.458034	0.26527	0.220823	0.174826	0.16039	0.179427	0.296955	0.375406	0.307326	0.135695	0.419389	0.402113	0.404638	0.580813	0.24802	0.394048	0.187029	0.42875	0.449518	0.49455	0.394009	0.17001	0.439698	0.476032	0.138308		-1.345	0.40929	0.252101	0.0894495	0.537981	0.399162	0.282349
-1.34	0.440907	0.457561	0.267695	0.223682	0.175007	0.154997	0.180321	0.299414	0.370634	0.308847	0.141634	0.407388	0.402985	0.40268	0.593136	0.254819	0.39969	0.188823	0.431542	0.451024	0.489088	0.390423	0.168169	0.436526	0.463816	0.131553		-1.34	0.425544	0.270265	0.0987206	0.52305	0.395977	0.280126
-1.335	0.448354	0.455682	0.270553	0.225922	0.175585	0.151114	0.18	0.303366	0.364647	0.311502	0.147783	0.396308	0.405634	0.399945	0.603662	0.261703	0.405211	0.191848	0.43506	0.453317	0.483296	0.388749	0.168426	0.432793	0.449846	0.124537		-1.335	0.441004	0.285635	0.10969	0.513961	0.397132	0.278711
-1.33	0.453871	0.452406	0.273202	0.227288	0.17644	0.148795	0.178434	0.307883	0.358236	0.314604	0.153864	0.386646	0.409706	0.396941	0.612691	0.268341	0.410128	0.196346	0.439596	0.456345	0.477499	0.38918	0.170997	0.42944	0.434571	0.117484		-1.33	0.455196	0.298086	0.121571	0.510668	0.40192	0.278265
-1.325	0.457284	0.447709	0.275122	0.227669	0.177441	0.148013	0.175676	0.312046	0.35209	0.317403	0.159607	0.378824	0.414851	0.394295	0.62051	0.274354	0.414032	0.202406	0.445388	0.459938	0.471805	0.391819	0.175824	0.427207	0.418531	0.110631		-1.325	0.467815	0.307613	0.133457	0.512567	0.409205	0.278875
-1.32	0.458813	0.441534	0.27598	0.227086	0.178407	0.148706	0.171871	0.315152	0.346725	0.319226	0.16475	0.373226	0.420773	0.392616	0.627301	0.279342	0.416642	0.209909	0.452514	0.463807	0.466156	0.396667	0.182586	0.426492	0.402297	0.10424		-1.32	0.478679	0.314242	0.144406	0.518662	0.417591	0.280574
-1.315	0.459055	0.43381	0.275641	0.22566	0.179091	0.150801	0.16726	0.316872	0.342452	0.319593	0.169046	0.370213	0.427276	0.392344	0.633106	0.282929	0.417828	0.218526	0.460811	0.467572	0.460423	0.403598	0.190746	0.427303	0.386391	0.0985869		-1.315	0.487647	0.317958	0.153555	0.527741	0.425641	0.283384
-1.31	0.458876	0.424504	0.274137	0.22356	0.179212	0.154194	0.162167	0.3173	0.339372	0.318309	0.172267	0.370081	0.434269	0.393648	0.637833	0.284818	0.417611	0.227775	0.469846	0.470806	0.454517	0.412356	0.19964	0.429298	0.371212	0.0939179		-1.31	0.494529	0.318685	0.160239	0.538563	0.432119	0.287344
-1.305	0.459249	0.413699	0.271622	0.220963	0.1785	0.158722	0.156968	0.316916	0.3374	0.315488	0.174235	0.372989	0.441753	0.39637	0.641291	0.284843	0.416154	0.237124	0.478956	0.473109	0.448479	0.422555	0.20859	0.431929	0.357025	0.090398		-1.305	0.499021	0.316312	0.164093	0.54999	0.436207	0.29252
-1.3	0.461077	0.401681	0.268308	0.21803	0.176779	0.164123	0.152045	0.316438	0.336289	0.311531	0.174846	0.37886	0.449764	0.400046	0.643232	0.283018	0.413725	0.2461	0.487351	0.474194	0.442548	0.433693	0.217015	0.434624	0.343998	0.0880628		-1.3	0.500702	0.310771	0.16512	0.561074	0.437637	0.298976
-1.295	0.465029	0.388992	0.264431	0.214905	0.174026	0.17001	0.147734	0.316632	0.33567	0.307039	0.174103	0.387315	0.458293	0.403973	0.64339	0.27956	0.410665	0.254382	0.494255	0.473957	0.437149	0.445194	0.224522	0.436975	0.332296	0.0867982		-1.295	0.49908	0.302126	0.163699	0.57111	0.436727	0.306734
-1.29	0.47144	0.376436	0.260228	0.211739	0.170405	0.175878	0.144278	0.318123	0.33509	0.302701	0.172133	0.397641	0.467217	0.407335	0.64152	0.274884	0.407348	0.261847	0.499061	0.472537	0.432836	0.456458	0.230963	0.438863	0.322172	0.0863561		-1.29	0.493696	0.290664	0.160529	0.579642	0.434282	0.315707
-1.285	0.480268	0.364997	0.255932	0.208718	0.166261	0.18115	0.141803	0.321235	0.334061	0.299159	0.169177	0.408846	0.476239	0.409342	0.637439	0.269565	0.404142	0.268566	0.501449	0.470322	0.430162	0.466913	0.236436	0.440497	0.314022	0.0864027		-1.285	0.484241	0.276928	0.15651	0.586469	0.431408	0.325659
-1.28	0.49112	0.355706	0.251779	0.20608	0.162061	0.185244	0.140317	0.325911	0.332126	0.296885	0.165562	0.419772	0.484878	0.409361	0.631072	0.264268	0.401365	0.274732	0.501449	0.4679	0.429535	0.476064	0.241246	0.442338	0.308386	0.0865864		-1.28	0.470669	0.261695	0.152587	0.591637	0.429273	0.336179
-1.275	0.503325	0.349464	0.24802	0.204112	0.158315	0.187665	0.139744	0.331711	0.328928	0.296099	0.161646	0.429267	0.492514	0.40703	0.62251	0.259653	0.399251	0.280571	0.499432	0.465955	0.431068	0.483526	0.24582	0.444963	0.305871	0.0866083		-1.275	0.453265	0.245895	0.149588	0.595413	0.428869	0.346703
-1.27	0.516037	0.346882	0.24492	0.203121	0.15549	0.188084	0.139961	0.337877	0.324299	0.296738	0.15775	0.436358	0.498476	0.402316	0.612055	0.256287	0.397917	0.286232	0.496027	0.465133	0.434499	0.48904	0.250605	0.448878	0.307048	0.0862775		-1.27	0.432664	0.230473	0.148093	0.598242	0.430846	0.356579
-1.265	0.528342	0.348161	0.242745	0.203376	0.153937	0.186396	0.140851	0.343459	0.318323	0.298488	0.154104	0.440406	0.502163	0.395526	0.600247	0.254561	0.397341	0.291705	0.491984	0.465891	0.439186	0.492474	0.255961	0.454363	0.312317	0.0855475		-1.265	0.409817	0.216249	0.148356	0.600667	0.435441	0.365157
-1.26	0.539371	0.353061	0.241748	0.205054	0.153856	0.182744	0.14233	0.347464	0.311377	0.300864	0.150814	0.441186	0.503174	0.387265	0.58783	0.254645	0.397357	0.296776	0.488021	0.468374	0.4442	0.493812	0.262085	0.461374	0.321791	0.084528		-1.26	0.385918	0.203804	0.150308	0.603216	0.442512	0.371886
-1.255	0.548394	0.360935	0.242141	0.208188	0.155296	0.177504	0.14435	0.349019	0.304122	0.303322	0.147859	0.438897	0.5014	0.378338	0.575686	0.256478	0.397673	0.301038	0.484682	0.472361	0.448497	0.493139	0.268954	0.469523	0.335209	0.083476		-1.255	0.362306	0.193414	0.15363	0.606295	0.45167	0.376409
-1.25	0.554889	0.370834	0.244066	0.212639	0.158174	0.171232	0.146887	0.347514	0.297432	0.305379	0.14512	0.434084	0.497072	0.369627	0.564709	0.259802	0.397911	0.303954	0.482246	0.477282	0.451128	0.490617	0.276323	0.478143	0.351896	0.082774		-1.25	0.340349	0.185059	0.157882	0.610107	0.462462	0.37861
-1.245	0.5586	0.381629	0.247576	0.218103	0.162317	0.164584	0.149897	0.342713	0.292269	0.306699	0.142438	0.427512	0.490746	0.361954	0.555673	0.264227	0.397669	0.304963	0.480704	0.482326	0.451439	0.486449	0.283764	0.486393	0.370777	0.08289		-1.245	0.321326	0.178491	0.16265	0.614617	0.474534	0.378625
-1.24	0.559546	0.392142	0.252609	0.224136	0.167499	0.158225	0.153286	0.334796	0.289537	0.307136	0.139675	0.420006	0.483219	0.35595	0.549092	0.269306	0.39659	0.3036	0.479802	0.486612	0.4492	0.480855	0.290723	0.493394	0.390447	0.0843262		-1.24	0.306307	0.173346	0.167679	0.619596	0.487746	0.376802
-1.235	0.558007	0.401253	0.25898	0.230211	0.173471	0.152744	0.156893	0.324348	0.289928	0.306732	0.136774	0.412296	0.475414	0.351966	0.545145	0.274617	0.394427	0.299609	0.479132	0.489381	0.444648	0.474038	0.296611	0.498352	0.409302	0.087554		-1.235	0.296039	0.169262	0.172959	0.624707	0.502189	0.373627
-1.23	0.554475	0.407992	0.266378	0.235782	0.179972	0.148571	0.160496	0.312269	0.293802	0.305658	0.133789	0.404907	0.468235	0.350033	0.543648	0.279817	0.391088	0.293035	0.478253	0.490176	0.438422	0.46617	0.300884	0.500657	0.425707	0.0929416		-1.23	0.290836	0.165968	0.178732	0.629606	0.518107	0.369633
-1.225	0.549574	0.411606	0.274379	0.240346	0.186745	0.145942	0.163857	0.299638	0.301129	0.304154	0.130896	0.398083	0.46242	0.349876	0.544114	0.284669	0.386655	0.284254	0.4768	0.488965	0.43143	0.457397	0.303106	0.499951	0.438187	0.100685		-1.225	0.290521	0.163344	0.185429	0.634021	0.535753	0.365321
-1.22	0.543969	0.41163	0.282465	0.243511	0.193534	0.144883	0.166777	0.287539	0.31149	0.302458	0.128366	0.391794	0.458427	0.350981	0.54587	0.289039	0.381355	0.273961	0.474569	0.486168	0.424672	0.447859	0.303003	0.496171	0.445606	0.110755		-1.22	0.294399	0.161408	0.193535	0.637763	0.555238	0.361095
-1.215	0.538278	0.407938	0.290061	0.245039	0.200097	0.145235	0.169159	0.276905	0.324143	0.300774	0.126515	0.385779	0.456362	0.352694	0.548211	0.292856	0.375512	0.263085	0.471546	0.482611	0.419078	0.43773	0.300479	0.489567	0.447295	0.122879		-1.215	0.30132	0.160264	0.203431	0.640685	0.576413	0.357237
-1.21	0.532997	0.400781	0.296591	0.244891	0.206204	0.146707	0.17105	0.268389	0.338128	0.299262	0.125647	0.379648	0.455959	0.354336	0.550547	0.296062	0.369475	0.252675	0.467901	0.479391	0.415382	0.427255	0.295615	0.480696	0.443106	0.136555		-1.21	0.309805	0.16002	0.215237	0.642601	0.598845	0.353915
-1.205	0.528463	0.390773	0.301528	0.243233	0.211652	0.148934	0.172649	0.262288	0.35238	0.298049	0.125988	0.373003	0.456632	0.355299	0.552505	0.298558	0.363545	0.243746	0.463935	0.477701	0.414054	0.416769	0.28865	0.470384	0.43338	0.151112		-1.205	0.318244	0.160698	0.228719	0.643212	0.621887	0.351208
-1.2	0.524863	0.378826	0.304468	0.240427	0.216263	0.151533	0.174276	0.258536	0.36584	0.297253	0.127633	0.365559	0.457568	0.35513	0.553956	0.300176	0.357928	0.237132	0.460007	0.478641	0.415285	0.406693	0.279944	0.459655	0.418847	0.165793		-1.2	0.325137	0.162171	0.243282	0.642089	0.64482	0.349141
-1.195	0.522271	0.366033	0.305187	0.236997	0.219892	0.154154	0.176304	0.256755	0.377554	0.296982	0.13052	0.357241	0.457872	0.353574	0.554977	0.300671	0.352712	0.233353	0.456461	0.483052	0.419004	0.397487	0.269926	0.449604	0.400484	0.179862		-1.195	0.329333	0.164136	0.258065	0.638725	0.66701	0.347714
-1.19	0.520716	0.353502	0.303689	0.233564	0.222428	0.156498	0.179086	0.256341	0.386739	0.297327	0.134424	0.348241	0.45671	0.350584	0.555752	0.29976	0.347891	0.232534	0.453563	0.491383	0.424914	0.389572	0.259047	0.441249	0.379382	0.192698		-1.19	0.33023	0.166144	0.272113	0.632678	0.688024	0.346923
-1.185	0.520242	0.342193	0.30023	0.230768	0.223794	0.158328	0.182864	0.256584	0.392841	0.298328	0.138982	0.339006	0.453449	0.34631	0.556466	0.297182	0.343407	0.234388	0.451469	0.503623	0.432518	0.383243	0.247719	0.435356	0.356639	0.203874		-1.185	0.327893	0.167662	0.284593	0.623739	0.707655	0.346757
-1.18	0.520946	0.332797	0.295296	0.229183	0.223954	0.159471	0.187722	0.256789	0.395579	0.299941	0.143741	0.330178	0.447746	0.341053	0.557222	0.292778	0.339216	0.238263	0.450227	0.519285	0.441156	0.378582	0.236273	0.43229	0.333307	0.213196		-1.18	0.323061	0.168171	0.294979	0.612099	0.725855	0.347201
-1.175	0.522966	0.325676	0.289551	0.229236	0.222916	0.159818	0.193557	0.256388	0.394966	0.302022	0.14822	0.322488	0.439603	0.335218	0.558016	0.286554	0.33534	0.243256	0.449806	0.537441	0.45003	0.375414	0.224937	0.431918	0.310388	0.220696		-1.175	0.317038	0.167268	0.303153	0.598436	0.742578	0.348226
-1.17	0.526436	0.320886	0.283736	0.231142	0.22073	0.159329	0.200096	0.255016	0.391318	0.30434	0.151978	0.316621	0.429371	0.329248	0.558775	0.278732	0.331903	0.248373	0.450147	0.556806	0.458262	0.373315	0.213837	0.433618	0.28884	0.226587		-1.17	0.311469	0.164746	0.309397	0.583891	0.757616	0.349795
-1.165	0.531399	0.318263	0.278557	0.234874	0.217491	0.158034	0.206939	0.252552	0.385231	0.30662	0.154667	0.313105	0.417715	0.323559	0.559438	0.269751	0.329123	0.252695	0.451214	0.575857	0.46497	0.371687	0.203032	0.436381	0.269585	0.231174		-1.165	0.308045	0.16064	0.314262	0.569928	0.770473	0.351869
-1.16	0.537743	0.317528	0.274579	0.24016	0.213322	0.15604	0.213624	0.249112	0.377524	0.3086	0.156073	0.312221	0.405553	0.31849	0.560033	0.260235	0.327269	0.255535	0.453042	0.592991	0.469384	0.369875	0.192574	0.439029	0.253479	0.234757		-1.16	0.308196	0.155226	0.318367	0.558103	0.780325	0.354426
-1.155	0.545156	0.318393	0.272138	0.246524	0.208363	0.153516	0.21969	0.244998	0.369152	0.310093	0.156134	0.313982	0.393962	0.31426	0.560728	0.250914	0.326589	0.256542	0.455737	0.606696	0.470968	0.367321	0.182567	0.440482	0.241254	0.23754		-1.155	0.31281	0.148978	0.322179	0.5498	0.786101	0.357469
-1.15	0.55315	0.320612	0.271314	0.253353	0.202743	0.150676	0.224738	0.240617	0.361091	0.311025	0.154928	0.318164	0.384069	0.310943	0.561816	0.242531	0.327234	0.255744	0.45946	0.615744	0.469543	0.363696	0.173217	0.440014	0.233441	0.239571		-1.15	0.322055	0.142491	0.32586	0.546003	0.786648	0.361036
-1.145	0.561142	0.323983	0.271952	0.259988	0.196571	0.147736	0.228466	0.236389	0.354227	0.311438	0.152651	0.32439	0.37691	0.308473	0.563626	0.23574	0.329186	0.253515	0.464357	0.619356	0.465358	0.358987	0.164841	0.43744	0.2303	0.240737		-1.145	0.335335	0.136398	0.329202	0.547152	0.780951	0.365187
-1.14	0.568587	0.328317	0.273728	0.265812	0.189921	0.144885	0.230691	0.232673	0.349253	0.311468	0.149571	0.332243	0.373282	0.30666	0.566403	0.23102	0.332238	0.250492	0.470492	0.617335	0.459092	0.35351	0.15784	0.43317	0.231789	0.240799		-1.14	0.351386	0.13129	0.331694	0.553106	0.76835	0.369981
-1.135	0.575116	0.333387	0.276241	0.270333	0.182843	0.142248	0.231353	0.229711	0.346598	0.311286	0.145986	0.341379	0.373601	0.305229	0.570179	0.22862	0.336	0.247445	0.477766	0.610128	0.451771	0.347836	0.152621	0.428109	0.237572	0.23948		-1.135	0.368492	0.127651	0.33268	0.563212	0.748695	0.375426
-1.13	0.580653	0.33891	0.279104	0.27323	0.17538	0.139875	0.230506	0.22762	0.346414	0.311049	0.142174	0.351603	0.377797	0.303868	0.574688	0.228532	0.339969	0.245142	0.485875	0.598789	0.444605	0.342664	0.149509	0.423433	0.247072	0.236553		-1.13	0.38478	0.125829	0.331564	0.576439	0.722423	0.381434
-1.125	0.58547	0.344567	0.282009	0.274369	0.167604	0.137745	0.228312	0.226414	0.348588	0.310857	0.138364	0.362898	0.385275	0.302275	0.579361	0.230513	0.343613	0.244226	0.494314	0.584854	0.438777	0.338664	0.148655	0.420303	0.259536	0.231933		-1.125	0.398516	0.126029	0.328016	0.591534	0.690548	0.387776
-1.12	0.590167	0.350061	0.284753	0.273787	0.159647	0.135788	0.225026	0.226048	0.352805	0.310733	0.134714	0.375382	0.39497	0.300207	0.583404	0.234134	0.346468	0.245128	0.502443	0.570128	0.435238	0.336341	0.149978	0.419577	0.274106	0.225723		-1.12	0.408356	0.128316	0.322098	0.607171	0.654581	0.394055
-1.115	0.595572	0.355205	0.287228	0.271649	0.151721	0.133914	0.220981	0.226468	0.35862	0.310642	0.131307	0.389216	0.405486	0.297513	0.585947	0.238848	0.348218	0.248018	0.509593	0.556444	0.434547	0.335951	0.153168	0.421622	0.28987	0.218222		-1.115	0.413503	0.132643	0.314312	0.62207	0.616415	0.399728
-1.11	0.602588	0.359994	0.289394	0.268202	0.144121	0.13205	0.216562	0.227652	0.365543	0.310523	0.128169	0.404471	0.415302	0.294155	0.586227	0.244086	0.348732	0.252809	0.515211	0.545424	0.436805	0.337494	0.15773	0.426255	0.3059	0.209901		-1.11	0.413744	0.138862	0.305536	0.635089	0.578184	0.404162
-1.105	0.612007	0.364632	0.291237	0.263735	0.137207	0.130167	0.212169	0.229623	0.373104	0.310338	0.125291	0.420991	0.423	0.290206	0.583756	0.249331	0.348066	0.259191	0.518987	0.538293	0.441687	0.340787	0.163083	0.432824	0.321289	0.201339		-1.105	0.409388	0.146742	0.296882	0.645314	0.542114	0.40673
-1.1	0.624334	0.369496	0.292752	0.258552	0.131364	0.128298	0.208164	0.232445	0.380901	0.310114	0.122659	0.438299	0.427471	0.285828	0.578436	0.254188	0.346414	0.266693	0.520947	0.535777	0.448555	0.345571	0.168678	0.440412	0.335206	0.193163		-1.1	0.401118	0.155981	0.289508	0.652133	0.510368	0.406942
-1.095	0.639657	0.375044	0.293937	0.252961	0.126945	0.126555	0.204821	0.236188	0.388616	0.309962	0.120274	0.455555	0.428048	0.281229	0.57059	0.258425	0.344052	0.274748	0.521478	0.538091	0.456619	0.351634	0.174117	0.448081	0.346977	0.185984		-1.095	0.38981	0.166215	0.284425	0.655309	0.484864	0.404559
-1.09	0.657586	0.38168	0.294808	0.247283	0.124225	0.125124	0.202285	0.240891	0.396015	0.310073	0.118164	0.471609	0.424557	0.27662	0.560912	0.261976	0.341263	0.28276	0.521263	0.544986	0.465086	0.3589	0.179237	0.455114	0.356178	0.180336		-1.09	0.376356	0.177044	0.282327	0.655033	0.467084	0.399681
-1.085	0.67728	0.389618	0.295423	0.241859	0.123357	0.124265	0.200549	0.246517	0.402914	0.310681	0.116381	0.485123	0.417282	0.27216	0.550353	0.264916	0.338286	0.290166	0.521155	0.555846	0.473277	0.367448	0.184146	0.461173	0.362723	0.176637		-1.085	0.361533	0.188056	0.283486	0.651928	0.457889	0.392776
-1.08	0.697551	0.398793	0.295898	0.237052	0.124349	0.124292	0.199478	0.252927	0.409149	0.312011	0.11499	0.494766	0.406866	0.267932	0.539964	0.26741	0.335286	0.296478	0.521993	0.569791	0.480674	0.377462	0.189218	0.466346	0.3669	0.175134		-1.08	0.345932	0.198866	0.287711	0.646991	0.457372	0.384628
-1.075	0.717025	0.408822	0.296406	0.233238	0.127069	0.125553	0.198848	0.25987	0.414541	0.314219	0.114054	0.499427	0.394176	0.263932	0.530749	0.269646	0.332346	0.301329	0.524415	0.585784	0.486911	0.389129	0.195022	0.471076	0.369331	0.175882		-1.075	0.32997	0.20916	0.294381	0.641476	0.464808	0.37623
-1.07	0.734326	0.419054	0.297151	0.230783	0.131266	0.128376	0.198413	0.267	0.418877	0.317346	0.11363	0.498417	0.38018	0.26009	0.523531	0.27178	0.329477	0.304513	0.5287	0.602731	0.491731	0.402504	0.202232	0.475992	0.370849	0.17871		-1.07	0.313955	0.218725	0.302542	0.63671	0.47871	0.368623
-1.065	0.748242	0.428672	0.298334	0.229994	0.136605	0.133018	0.197967	0.273923	0.421928	0.321292	0.113763	0.49161	0.365835	0.256306	0.518882	0.273891	0.326642	0.306017	0.534676	0.619571	0.494929	0.417399	0.211503	0.481676	0.372304	0.183233		-1.065	0.298188	0.227463	0.311037	0.633884	0.497035	0.36274
-1.06	0.757842	0.436827	0.300104	0.231078	0.142713	0.139596	0.197386	0.280258	0.423488	0.325822	0.114489	0.479489	0.352012	0.252507	0.517094	0.27597	0.323775	0.306034	0.541719	0.63537	0.496318	0.433331	0.223356	0.488446	0.37436	0.188878		-1.06	0.283068	0.235379	0.318673	0.633831	0.51748	0.359263
-1.055	0.762548	0.44279	0.302523	0.234102	0.149222	0.148026	0.19664	0.28569	0.423432	0.330597	0.115842	0.463097	0.33945	0.248685	0.518209	0.277928	0.320812	0.304951	0.54884	0.649404	0.495709	0.449543	0.238066	0.496191	0.37733	0.194951		-1.055	0.269167	0.242543	0.324373	0.636857	0.53783	0.358547
-1.05	0.762149	0.446058	0.305543	0.23897	0.155808	0.157996	0.195774	0.29003	0.421783	0.335218	0.11785	0.443888	0.328727	0.244929	0.522085	0.27963	0.317709	0.3033	0.554847	0.661219	0.492932	0.465101	0.255591	0.50432	0.381102	0.200733		-1.05	0.25724	0.249036	0.327316	0.642646	0.556274	0.360599
-1.045	0.756795	0.446432	0.309005	0.245431	0.162222	0.168967	0.194859	0.293232	0.418753	0.33929	0.120526	0.423528	0.320238	0.241429	0.528474	0.280946	0.314465	0.30167	0.558559	0.670654	0.487873	0.479042	0.275527	0.511827	0.385188	0.205583		-1.045	0.248181	0.254891	0.327027	0.650278	0.571619	0.365117
-1.04	0.746966	0.444033	0.312664	0.253117	0.16831	0.180232	0.193952	0.295387	0.414747	0.342467	0.123848	0.403682	0.314184	0.238453	0.537098	0.281791	0.31115	0.300601	0.559012	0.677818	0.480516	0.490536	0.297124	0.517495	0.388878	0.209035		-1.04	0.242921	0.260047	0.323419	0.658386	0.583381	0.371554
-1.035	0.733451	0.439279	0.316236	0.261589	0.174016	0.19101	0.193045	0.296681	0.410313	0.344502	0.127749	0.385834	0.310554	0.2363	0.547689	0.282159	0.30792	0.30048	0.555642	0.683017	0.470995	0.499019	0.319343	0.520163	0.391455	0.210868		-1.035	0.242285	0.264344	0.316779	0.66542	0.591718	0.379218
-1.03	0.7173	0.432821	0.31945	0.270402	0.17938	0.200559	0.192054	0.297331	0.40607	0.345274	0.1321	0.371176	0.309131	0.235244	0.559983	0.282142	0.305029	0.301464	0.548381	0.686651	0.459622	0.504264	0.340962	0.519016	0.392413	0.211127		-1.03	0.246865	0.267536	0.307714	0.669976	0.597285	0.387346
-1.025	0.699771	0.425461	0.322105	0.279148	0.184513	0.20829	0.190819	0.297516	0.4026	0.344806	0.136719	0.360563	0.309506	0.235463	0.573681	0.281915	0.302819	0.303459	0.537664	0.689102	0.446905	0.506392	0.360717	0.513814	0.391611	0.210099		-1.025	0.256901	0.269356	0.297064	0.67111	0.601031	0.395186
-1.02	0.682228	0.418043	0.324113	0.287479	0.189562	0.21385	0.18913	0.297323	0.400361	0.343259	0.141389	0.354531	0.311119	0.236991	0.588377	0.281707	0.30169	0.306148	0.524335	0.69064	0.433527	0.505804	0.377459	0.505	0.389322	0.208239		-1.02	0.272227	0.269586	0.285812	0.668564	0.604019	0.402061
-1.015	0.666012	0.411353	0.32551	0.295112	0.194674	0.217164	0.186772	0.29672	0.399621	0.34091	0.145889	0.353328	0.313323	0.239675	0.603498	0.281761	0.302041	0.309061	0.50947	0.691366	0.420291	0.50309	0.390299	0.493658	0.386169	0.206071		-1.015	0.292263	0.268128	0.274996	0.662822	0.607294	0.407426
-1.01	0.652296	0.406007	0.326446	0.301811	0.199953	0.218434	0.18357	0.295573	0.400435	0.338108	0.150029	0.356962	0.315462	0.24318	0.618288	0.282285	0.304197	0.311677	0.494169	0.691196	0.408031	0.498904	0.398718	0.481322	0.382958	0.204087		-1.01	0.316071	0.265062	0.265637	0.655	0.611805	0.410923
-1.005	0.641939	0.402369	0.327135	0.30738	0.205434	0.218094	0.179429	0.293705	0.402661	0.335204	0.153672	0.365209	0.316948	0.247013	0.631835	0.283405	0.308335	0.313521	0.479354	0.689899	0.397492	0.493868	0.402634	0.469685	0.380484	0.202662		-1.005	0.342455	0.260645	0.258683	0.646575	0.618361	0.412421
-1	0.635373	0.400494	0.327795	0.311649	0.211065	0.216745	0.174364	0.290978	0.406003	0.332492	0.15675	0.37761	0.317329	0.250593	0.643174	0.28514	0.31441	0.31424	0.46563	0.687158	0.389213	0.488484	0.402402	0.46027	0.379341	0.202003		-1	0.370082	0.255285	0.254956	0.639052	0.627586	0.412042
-0.995	0.63255	0.40012	0.328573	0.314496	0.216717	0.215076	0.168506	0.287385	0.410079	0.330146	0.159255	0.393457	0.316332	0.253337	0.651407	0.287391	0.32212	0.313657	0.453231	0.682663	0.383424	0.483092	0.398764	0.454161	0.379798	0.202153		-0.995	0.397611	0.249465	0.255104	0.633634	0.639842	0.410148
-0.99	0.632951	0.400724	0.329495	0.315864	0.222208	0.213777	0.162094	0.283124	0.414487	0.328187	0.161227	0.41178	0.313885	0.254761	0.65584	0.289953	0.33091	0.311794	0.442067	0.676209	0.380005	0.477847	0.392752	0.451823	0.381768	0.203013		-0.99	0.423808	0.243663	0.259532	0.630997	0.655131	0.407306
-0.985	0.635657	0.401624	0.33045	0.315791	0.227345	0.213453	0.155441	0.278622	0.418871	0.326487	0.162735	0.431387	0.310115	0.254559	0.65608	0.292544	0.340019	0.308874	0.431835	0.66778	0.378508	0.472722	0.385565	0.453085	0.384861	0.204397		-0.985	0.447627	0.238275	0.268342	0.631195	0.672986	0.404203
-0.98	0.639476	0.402121	0.331202	0.31442	0.231964	0.214548	0.148888	0.274504	0.422979	0.324806	0.163856	0.45092	0.305333	0.252653	0.652081	0.294851	0.348573	0.305291	0.42217	0.657609	0.378255	0.467521	0.378434	0.457247	0.388504	0.206095		-0.98	0.46825	0.233572	0.28126	0.63371	0.692393	0.401546
-0.975	0.643114	0.401639	0.33145	0.311994	0.235962	0.217277	0.14276	0.271487	0.426694	0.322858	0.164676	0.468971	0.300006	0.249203	0.644131	0.296574	0.355693	0.301565	0.412773	0.646183	0.378488	0.461915	0.372492	0.463303	0.392082	0.207923		-0.975	0.485086	0.229704	0.297596	0.637607	0.711807	0.399953
-0.97	0.64536	0.399847	0.330901	0.308826	0.239315	0.221593	0.137321	0.270231	0.430048	0.320381	0.165286	0.484214	0.294723	0.244562	0.632802	0.297474	0.360622	0.298273	0.403503	0.634192	0.378531	0.455481	0.368656	0.470197	0.395079	0.20976		-0.97	0.497731	0.226738	0.316236	0.641744	0.729274	0.399853
-0.965	0.645279	0.39671	0.329348	0.305246	0.242076	0.227186	0.132752	0.271166	0.433187	0.3172	0.165794	0.49555	0.290144	0.239208	0.618882	0.297395	0.362819	0.295952	0.394406	0.622428	0.377938	0.447761	0.367523	0.477061	0.397162	0.211577		-0.965	0.505918	0.224719	0.335705	0.644989	0.742678	0.401419
-0.96	0.642376	0.392485	0.326728	0.301551	0.244353	0.23353	0.129146	0.274347	0.436309	0.313268	0.166324	0.502227	0.286937	0.23365	0.60331	0.29628	0.362039	0.295005	0.385686	0.611632	0.376572	0.438334	0.369303	0.483384	0.398233	0.213442		-0.96	0.509464	0.223731	0.354288	0.646409	0.750069	0.404547
-0.955	0.636708	0.38764	0.323154	0.297954	0.246281	0.239968	0.126531	0.279374	0.439564	0.308667	0.167015	0.50393	0.285699	0.228347	0.587132	0.294164	0.358359	0.295612	0.377651	0.60234	0.374602	0.426888	0.373784	0.489054	0.398415	0.21552		-0.955	0.508249	0.223924	0.370217	0.645405	0.75002	0.408879
-0.95	0.628916	0.382733	0.318907	0.294559	0.248	0.245818	0.124906	0.285412	0.442958	0.303595	0.168018	0.500808	0.286878	0.223646	0.571455	0.291159	0.352161	0.297678	0.370647	0.594762	0.372423	0.4133	0.380355	0.494303	0.398003	0.218055		-0.95	0.502234	0.225504	0.381891	0.641796	0.74194	0.413881
-0.945	0.620149	0.378284	0.314399	0.291351	0.249631	0.250485	0.124273	0.291314	0.446272	0.298315	0.169471	0.493441	0.290709	0.21975	0.557394	0.287424	0.344087	0.300829	0.364992	0.588724	0.370512	0.397692	0.388084	0.499536	0.397389	0.221324		-0.945	0.491514	0.228676	0.38809	0.63584	0.726257	0.418934
-0.94	0.61189	0.374661	0.310116	0.288215	0.251273	0.25354	0.124668	0.295825	0.449045	0.293111	0.171485	0.482752	0.297178	0.216722	0.545994	0.283153	0.334949	0.304478	0.360942	0.583711	0.369273	0.38047	0.395854	0.505131	0.396971	0.225578		-0.94	0.476396	0.233565	0.388151	0.628193	0.70445	0.423459
-0.935	0.605702	0.372024	0.306541	0.284974	0.252993	0.254771	0.126155	0.29783	0.45062	0.288241	0.174125	0.469871	0.306035	0.214506	0.538125	0.278548	0.325635	0.307926	0.358658	0.578991	0.368902	0.362315	0.402532	0.511229	0.397079	0.230957		-0.935	0.457465	0.240145	0.382065	0.619809	0.678884	0.427018
-0.93	0.602929	0.370325	0.304084	0.281434	0.254828	0.254179	0.128807	0.29658	0.450261	0.283905	0.177393	0.455993	0.316842	0.212962	0.534355	0.273819	0.317008	0.310504	0.358195	0.573809	0.369318	0.344139	0.407134	0.517601	0.397901	0.237412		-0.93	0.435627	0.248196	0.370477	0.611782	0.652492	0.429387
-0.925	0.604434	0.369376	0.303005	0.277424	0.256771	0.251949	0.132657	0.29185	0.447309	0.280224	0.181217	0.44225	0.329042	0.211908	0.534846	0.269177	0.309812	0.31171	0.359477	0.567595	0.370173	0.326987	0.408962	0.523611	0.399452	0.244639		-0.925	0.412091	0.257315	0.354599	0.605145	0.628348	0.430588
-0.92	0.610414	0.368941	0.30336	0.272834	0.258757	0.248394	0.13766	0.28399	0.44134	0.277245	0.185447	0.429621	0.342044	0.211155	0.539288	0.264837	0.304609	0.311304	0.36229	0.56014	0.370941	0.311925	0.40767	0.528301	0.40156	0.252061		-0.92	0.388295	0.266986	0.336055	0.600677	0.609215	0.43086
-0.915	0.620347	0.36885	0.304956	0.267644	0.26064	0.243884	0.143662	0.273857	0.432282	0.27495	0.189859	0.418904	0.355266	0.210541	0.546907	0.26101	0.301741	0.309358	0.366271	0.551698	0.371059	0.299904	0.403261	0.530581	0.403893	0.258864		-0.915	0.365779	0.276679	0.316683	0.598742	0.597139	0.430591
-0.91	0.63308	0.369073	0.307357	0.26193	0.262185	0.238789	0.150403	0.262648	0.420462	0.273285	0.194163	0.410721	0.368173	0.209954	0.556551	0.257902	0.301324	0.306228	0.370912	0.542986	0.370094	0.291646	0.39602	0.529465	0.406008	0.264098		-0.91	0.346023	0.285958	0.298337	0.599213	0.593187	0.430216
-0.905	0.647044	0.369749	0.309924	0.25587	0.263075	0.233428	0.157554	0.251682	0.406569	0.272182	0.198026	0.405549	0.380275	0.209358	0.566858	0.255697	0.303267	0.302471	0.375588	0.535087	0.367883	0.287575	0.386423	0.524308	0.407413	0.266809		-0.905	0.330286	0.294542	0.282696	0.601498	0.597344	0.430116
-0.9	0.660538	0.371138	0.311913	0.249725	0.262946	0.228033	0.164779	0.242161	0.39155	0.271581	0.201099	0.403744	0.391123	0.208802	0.57646	0.254544	0.307308	0.298718	0.379613	0.529297	0.364614	0.287792	0.375047	0.514969	0.40764	0.266198		-0.9	0.319451	0.302316	0.271117	0.604676	0.608605	0.430529
-0.895	0.67203	0.373537	0.312606	0.243818	0.261443	0.222728	0.171796	0.234978	0.37647	0.271444	0.203058	0.405522	0.400309	0.208423	0.584195	0.254535	0.313054	0.295537	0.382313	0.526927	0.360836	0.292115	0.362525	0.501861	0.406312	0.261749		-0.895	0.313916	0.309266	0.264519	0.6077	0.625205	0.431513
-0.89	0.680397	0.377151	0.311464	0.238491	0.258298	0.217525	0.178423	0.230597	0.362361	0.271757	0.203637	0.410916	0.40748	0.208423	0.58928	0.255685	0.320028	0.293315	0.383115	0.529119	0.357383	0.300162	0.349532	0.485887	0.403198	0.253315		-0.89	0.313547	0.315368	0.263302	0.609627	0.644945	0.432943
-0.885	0.685066	0.381993	0.308245	0.234062	0.253397	0.212339	0.184589	0.229032	0.350091	0.272521	0.202668	0.419692	0.412368	0.209037	0.591401	0.257912	0.327698	0.292187	0.381627	0.536699	0.35523	0.311444	0.336799	0.46828	0.398249	0.241142		-0.885	0.317692	0.320473	0.267317	0.609814	0.665526	0.43456
-0.88	0.686038	0.387824	0.303077	0.230785	0.246831	0.207015	0.190301	0.229911	0.340279	0.273734	0.200103	0.431283	0.41481	0.210481	0.590712	0.261019	0.335519	0.292025	0.377702	0.550079	0.355326	0.325453	0.325115	0.450395	0.391627	0.225845		-0.88	0.325278	0.324222	0.275878	0.608035	0.684824	0.436042
-0.875	0.683809	0.39417	0.296442	0.228803	0.238913	0.201382	0.195587	0.232622	0.333247	0.275377	0.196018	0.444752	0.41476	0.212892	0.587732	0.26469	0.342966	0.292493	0.371455	0.569201	0.358414	0.341715	0.315299	0.433514	0.38371	0.208331		-0.875	0.334971	0.326039	0.287845	0.604495	0.701073	0.437072
-0.87	0.67921	0.400405	0.289085	0.22813	0.230158	0.195308	0.200423	0.236486	0.329029	0.277401	0.190603	0.458847	0.41228	0.216285	0.583179	0.268502	0.349571	0.293152	0.363243	0.593539	0.364901	0.359792	0.308121	0.418696	0.375082	0.189722		-0.87	0.345374	0.325204	0.30176	0.599743	0.712937	0.437396
-0.865	0.673236	0.405885	0.281861	0.228652	0.221227	0.188757	0.204682	0.240921	0.327403	0.279732	0.184131	0.472124	0.407499	0.220519	0.577774	0.271965	0.354959	0.293586	0.353603	0.622137	0.374772	0.379241	0.304177	0.406703	0.366496	0.171258		-0.865	0.355244	0.321001	0.316053	0.594517	0.719509	0.436844
-0.86	0.666873	0.410094	0.275571	0.230143	0.212849	0.181839	0.208116	0.245569	0.327964	0.282288	0.176921	0.483152	0.400576	0.2253	0.572064	0.274582	0.358879	0.293524	0.343159	0.65368	0.38758	0.399566	0.30377	0.39798	0.358811	0.154214		-0.86	0.36367	0.312906	0.329283	0.589544	0.720263	0.435329
-0.855	0.66098	0.412756	0.270811	0.232315	0.205731	0.174817	0.210378	0.250326	0.330205	0.285005	0.169298	0.490744	0.391667	0.230215	0.566322	0.275933	0.361213	0.292921	0.33252	0.686606	0.402476	0.420171	0.306809	0.392684	0.352901	0.139817		-0.855	0.370177	0.300759	0.340384	0.585366	0.715025	0.432823
-0.85	0.656221	0.4139	0.26789	0.234868	0.200463	0.168096	0.211098	0.255306	0.333595	0.28786	0.161561	0.494163	0.380925	0.234794	0.560524	0.27575	0.361977	0.291973	0.322211	0.719232	0.418307	0.440354	0.31278	0.390728	0.349555	0.129154		-0.85	0.374749	0.284884	0.348862	0.582196	0.703953	0.429331
-0.845	0.653035	0.413847	0.266817	0.237543	0.197442	0.162166	0.209967	0.260724	0.337641	0.290883	0.153962	0.493261	0.368527	0.238593	0.554422	0.273984	0.361296	0.291079	0.312623	0.749899	0.433725	0.459355	0.320799	0.391832	0.349363	0.123076		-0.845	0.377768	0.266121	0.354891	0.579874	0.687557	0.424873
-0.84	0.65165	0.413135	0.267357	0.240165	0.196801	0.157532	0.206842	0.266752	0.341922	0.294157	0.146699	0.488499	0.354743	0.241272	0.547676	0.270818	0.359367	0.290746	0.304023	0.777099	0.447336	0.476429	0.329744	0.39557	0.352633	0.122098		-0.84	0.379879	0.245765	0.359281	0.577906	0.666712	0.419492
-0.835	0.652102	0.412414	0.269131	0.242656	0.198384	0.154631	0.201814	0.273398	0.346085	0.297777	0.139924	0.480855	0.340004	0.242652	0.540002	0.266637	0.35642	0.291477	0.2966	0.799585	0.457859	0.490953	0.338434	0.40142	0.359338	0.126313		-0.835	0.381841	0.225424	0.363298	0.575599	0.64265	0.413265
-0.83	0.654252	0.412314	0.271724	0.245026	0.201754	0.153768	0.195246	0.280437	0.34982	0.301813	0.13375	0.47163	0.324961	0.242742	0.531298	0.261953	0.352691	0.293654	0.290534	0.816443	0.464283	0.502506	0.345845	0.408813	0.369119	0.135341		-0.83	0.384368	0.206828	0.368378	0.572264	0.616892	0.406337
-0.825	0.657804	0.413341	0.274782	0.247323	0.206239	0.15508	0.187763	0.287424	0.352828	0.306256	0.128271	0.462211	0.310485	0.241723	0.521699	0.2573	0.3484	0.297458	0.286048	0.827122	0.466008	0.510904	0.35129	0.417186	0.381327	0.148332		-0.825	0.388004	0.191642	0.375778	0.567443	0.591131	0.398937
-0.82	0.662316	0.415798	0.278056	0.249588	0.211034	0.158524	0.180182	0.293787	0.35481	0.310985	0.123577	0.453821	0.297612	0.239893	0.511566	0.253132	0.343749	0.302821	0.28343	0.831445	0.462943	0.516189	0.354548	0.42603	0.395109	0.164043		-0.82	0.393035	0.181284	0.386264	0.561095	0.567062	0.39139
-0.815	0.667217	0.419758	0.281406	0.251795	0.215325	0.163894	0.173419	0.298965	0.35549	0.315763	0.119754	0.447338	0.287413	0.23759	0.501398	0.24975	0.338926	0.309424	0.283	0.829617	0.455524	0.518569	0.35591	0.434918	0.409512	0.180977		-0.815	0.399439	0.17681	0.399888	0.5537	0.546206	0.384107
-0.81	0.671841	0.425067	0.284757	0.253833	0.218427	0.170848	0.168353	0.302557	0.354682	0.320267	0.11689	0.443187	0.280815	0.235119	0.491728	0.247267	0.33412	0.316719	0.285028	0.822221	0.444648	0.518334	0.356113	0.443522	0.42358	0.197571		-0.81	0.406874	0.178827	0.415926	0.54623	0.529749	0.377562
-0.805	0.675485	0.43139	0.288042	0.255513	0.219898	0.178939	0.1657	0.304421	0.352359	0.324154	0.115059	0.441325	0.278409	0.232693	0.483012	0.245635	0.329521	0.323992	0.289626	0.810227	0.431522	0.515788	0.356186	0.451606	0.436444	0.212401		-0.805	0.414703	0.187454	0.432981	0.539998	0.518439	0.372248
-0.8	0.677494	0.438275	0.29114	0.256619	0.219615	0.187638	0.165893	0.304708	0.348733	0.327137	0.114305	0.44131	0.280306	0.230408	0.475566	0.244699	0.325328	0.330428	0.296657	0.794981	0.417449	0.511211	0.357218	0.459011	0.447387	0.224368		-0.8	0.422066	0.202301	0.449223	0.536417	0.512557	0.368634
-0.795	0.677364	0.445226	0.293849	0.256989	0.217786	0.196355	0.169	0.303812	0.344279	0.329069	0.114619	0.442412	0.286064	0.22826	0.469556	0.244267	0.321739	0.335219	0.30569	0.778155	0.403616	0.504859	0.360104	0.465649	0.455887	0.232819		-0.795	0.427997	0.222475	0.462713	0.536723	0.511961	0.367105
-0.79	0.674853	0.451775	0.295892	0.256586	0.214894	0.204468	0.174695	0.302243	0.339699	0.329995	0.115919	0.443756	0.294744	0.226185	0.465042	0.24418	0.318934	0.337669	0.316026	0.761648	0.390907	0.497002	0.365328	0.471496	0.46164	0.237588		-0.79	0.431572	0.246602	0.471736	0.541724	0.516182	0.367914
-0.785	0.670068	0.457527	0.29697	0.255551	0.211597	0.211367	0.182294	0.300483	0.335837	0.330176	0.118044	0.444452	0.305069	0.224116	0.462044	0.244354	0.317071	0.337316	0.326802	0.74741	0.379813	0.487979	0.372832	0.476601	0.464557	0.23895		-0.785	0.432081	0.272903	0.475085	0.551646	0.524552	0.371129
-0.78	0.663512	0.462187	0.296838	0.254195	0.208593	0.216511	0.190851	0.298845	0.333533	0.330061	0.120761	0.443727	0.315659	0.222037	0.460613	0.244786	0.316256	0.334034	0.337139	0.737216	0.370425	0.47824	0.382018	0.481103	0.464741	0.237497		-0.78	0.42917	0.299311	0.472246	0.566075	0.536334	0.376595
-0.775	0.656072	0.465548	0.295397	0.25295	0.206493	0.219503	0.199309	0.297392	0.333485	0.330217	0.123791	0.441029	0.325298	0.220012	0.460871	0.245546	0.316537	0.328091	0.346312	0.732415	0.36253	0.468366	0.391883	0.485231	0.462432	0.233989		-0.775	0.422942	0.323665	0.463463	0.584013	0.550818	0.383914
-0.77	0.648941	0.467468	0.292752	0.252263	0.205712	0.220159	0.20667	0.295932	0.336129	0.331229	0.126848	0.436112	0.333141	0.218181	0.463015	0.246736	0.31788	0.320148	0.353888	0.733713	0.355741	0.459053	0.401256	0.489293	0.457928	0.229186		-0.77	0.413963	0.343945	0.449701	0.604014	0.567382	0.392446
-0.765	0.643472	0.46783	0.28924	0.252494	0.206422	0.218551	0.212159	0.294095	0.34157	0.33359	0.129688	0.429091	0.338838	0.21674	0.46728	0.248457	0.32016	0.311172	0.359804	0.74103	0.34964	0.451065	0.409076	0.493641	0.451507	0.223724		-0.765	0.403189	0.358531	0.43251	0.624369	0.585515	0.401352
-0.76	0.640989	0.466523	0.285406	0.253816	0.208537	0.215011	0.21534	0.291457	0.349575	0.3376	0.132147	0.420454	0.342518	0.215892	0.473876	0.250783	0.32315	0.302285	0.364371	0.753492	0.343879	0.445159	0.414644	0.498602	0.443367	0.218053		-0.76	0.391822	0.366427	0.41382	0.643316	0.604801	0.40966
-0.755	0.642571	0.463452	0.281923	0.256174	0.211766	0.210087	0.216161	0.287684	0.359629	0.343305	0.134166	0.411015	0.344665	0.215801	0.482919	0.253732	0.326527	0.294571	0.36819	0.769541	0.33822	0.441987	0.417766	0.504399	0.433618	0.212429		-0.755	0.381118	0.36741	0.395694	0.659232	0.624887	0.41637
-0.75	0.64885	0.458584	0.279487	0.259284	0.215679	0.204457	0.214917	0.282641	0.371016	0.35048	0.135791	0.401809	0.345913	0.216555	0.494364	0.257263	0.329898	0.288878	0.372012	0.787175	0.332516	0.441994	0.418775	0.511063	0.422342	0.206961		-0.75	0.372215	0.362062	0.380066	0.670804	0.645453	0.420571
-0.745	0.659855	0.452013	0.278697	0.262697	0.219804	0.198816	0.212145	0.276443	0.382919	0.358662	0.137151	0.393933	0.346827	0.218159	0.507959	0.261269	0.332835	0.28567	0.376574	0.804247	0.326655	0.445313	0.418402	0.518379	0.40971	0.201684		-0.745	0.365979	0.351664	0.368494	0.677151	0.66618	0.421562
-0.74	0.674928	0.444025	0.279945	0.265877	0.223711	0.193769	0.208477	0.269446	0.39451	0.367235	0.138422	0.388368	0.347728	0.22053	0.523218	0.265574	0.334925	0.284954	0.382429	0.818771	0.320519	0.451686	0.417564	0.525864	0.396126	0.196637		-0.74	0.362915	0.337985	0.361972	0.677886	0.686732	0.418964
-0.735	0.692749	0.435128	0.283343	0.268302	0.22707	0.18975	0.204494	0.262175	0.405021	0.37553	0.139782	0.38581	0.348597	0.223528	0.539422	0.269938	0.335825	0.286307	0.38983	0.829176	0.313956	0.460413	0.417095	0.532819	0.382343	0.191907		-0.735	0.363137	0.322987	0.360809	0.673128	0.706745	0.412791
-0.73	0.711482	0.42602	0.288699	0.269542	0.229692	0.186989	0.200611	0.255222	0.413783	0.382934	0.141371	0.386562	0.349096	0.226977	0.555636	0.274068	0.335303	0.288991	0.398659	0.834464	0.306811	0.470378	0.417516	0.538436	0.369494	0.187641		-0.73	0.366385	0.308515	0.364625	0.663457	0.725811	0.40348
-0.725	0.72902	0.417494	0.295547	0.269316	0.231523	0.185532	0.197017	0.249152	0.420259	0.388976	0.14328	0.390492	0.348677	0.230687	0.570763	0.277634	0.333266	0.292115	0.408448	0.83425	0.298984	0.480151	0.418886	0.541952	0.359022	0.184021		-0.725	0.372089	0.296029	0.372434	0.649832	0.74347	0.391865
-0.72	0.743314	0.410293	0.303226	0.267515	0.23262	0.185295	0.193688	0.24443	0.424055	0.393377	0.145544	0.397084	0.346756	0.234474	0.583623	0.280306	0.329766	0.294819	0.418454	0.828708	0.290508	0.488177	0.420772	0.542805	0.352486	0.181217		-0.72	0.379451	0.286419	0.382818	0.633488	0.759198	0.379103
-0.715	0.752714	0.404951	0.311004	0.264207	0.233109	0.186146	0.19044	0.241374	0.42494	0.396048	0.148171	0.405533	0.342901	0.238164	0.593061	0.281798	0.32499	0.296422	0.427794	0.818456	0.281607	0.493025	0.42234	0.540764	0.351304	0.17933		-0.715	0.387554	0.279949	0.394146	0.615831	0.772409	0.366556
-0.71	0.756274	0.401667	0.318202	0.259606	0.233143	0.187978	0.187022	0.240143	0.422866	0.397063	0.151165	0.414893	0.336992	0.241595	0.59808	0.281911	0.319236	0.29651	0.435594	0.80441	0.272721	0.493654	0.422542	0.535985	0.356471	0.178365		-0.71	0.395473	0.276312	0.404804	0.598335	0.782485	0.355649
-0.705	0.753939	0.400251	0.324316	0.254036	0.232874	0.190757	0.183209	0.240736	0.417979	0.396595	0.154554	0.424211	0.329299	0.244626	0.597971	0.280568	0.312886	0.294951	0.441141	0.787654	0.264483	0.489634	0.420355	0.528985	0.368341	0.178224		-0.705	0.40238	0.274795	0.413375	0.582432	0.78884	0.347719
-0.7	0.746592	0.400157	0.329085	0.247886	0.232434	0.194532	0.178876	0.243006	0.410631	0.394845	0.158398	0.432646	0.320478	0.247147	0.592425	0.277834	0.306362	0.291847	0.443996	0.769341	0.257643	0.481263	0.415017	0.520532	0.386512	0.17874		-0.7	0.407635	0.274498	0.418788	0.569408	0.791016	0.34388
-0.695	0.735931	0.400602	0.332508	0.241553	0.231937	0.199398	0.174036	0.246672	0.401358	0.391987	0.162776	0.439559	0.311468	0.249096	0.581606	0.273903	0.300091	0.287445	0.444056	0.75062	0.252968	0.469547	0.406197	0.511494	0.409845	0.179717		-0.695	0.41083	0.274571	0.420385	0.560288	0.788803	0.344906
-0.69	0.724205	0.400738	0.334799	0.235406	0.231494	0.205438	0.168842	0.251337	0.390834	0.388136	0.167747	0.444563	0.303326	0.250475	0.566155	0.269071	0.294447	0.282051	0.441565	0.73258	0.251108	0.456027	0.394078	0.502668	0.436602	0.180979		-0.69	0.411793	0.2744	0.417939	0.555725	0.782349	0.351149
-0.685	0.713855	0.399833	0.336283	0.229744	0.23122	0.212645	0.163558	0.25653	0.379796	0.38335	0.173311	0.447557	0.297034	0.251366	0.54714	0.263685	0.289707	0.275966	0.437062	0.716199	0.252481	0.442495	0.379314	0.494646	0.46468	0.182393		-0.685	0.41055	0.273719	0.41164	0.555909	0.772232	0.362485
-0.68	0.707127	0.397415	0.337286	0.224781	0.231247	0.220859	0.158499	0.261745	0.368959	0.377653	0.179363	0.448724	0.293332	0.251919	0.525943	0.258093	0.286001	0.269464	0.431295	0.70227	0.257157	0.430658	0.362905	0.487742	0.491875	0.183858		-0.68	0.407257	0.272621	0.402044	0.560516	0.759466	0.378302
-0.675	0.705733	0.39335	0.338021	0.220645	0.231717	0.229736	0.153979	0.266507	0.358936	0.371077	0.185671	0.448508	0.292606	0.252336	0.504118	0.252599	0.283285	0.262811	0.425101	0.691328	0.264801	0.421819	0.345997	0.481998	0.516134	0.185281		-0.675	0.40214	0.271474	0.390014	0.568719	0.745434	0.397531
-0.67	0.710601	0.387842	0.338514	0.217391	0.232768	0.238757	0.150248	0.270422	0.350182	0.363699	0.191884	0.447552	0.294864	0.25283	0.483233	0.24744	0.281341	0.2563	0.419285	0.683582	0.274661	0.416659	0.329692	0.47726	0.535761	0.186537		-0.67	0.395449	0.270784	0.376637	0.579269	0.731734	0.418718
-0.665	0.721783	0.381363	0.338588	0.215025	0.23451	0.247283	0.147461	0.273228	0.342981	0.355657	0.197559	0.446604	0.299789	0.253573	0.464729	0.242767	0.27981	0.250288	0.414506	0.67887	0.285642	0.415138	0.314884	0.473314	0.549557	0.187452		-0.665	0.387444	0.271032	0.363121	0.590647	0.719992	0.440153
-0.66	0.738492	0.374536	0.337896	0.213523	0.236994	0.25465	0.145663	0.274816	0.337465	0.34715	0.202223	0.446404	0.306855	0.254659	0.449792	0.238663	0.278261	0.245193	0.411199	0.676685	0.296448	0.416558	0.302194	0.470032	0.556878	0.187814		-0.66	0.378409	0.272536	0.350675	0.60126	0.711658	0.460028
-0.655	0.75929	0.368008	0.33601	0.212846	0.240174	0.260274	0.1448	0.275232	0.333652	0.338409	0.205434	0.447562	0.315461	0.256071	0.439281	0.235149	0.276283	0.241457	0.409534	0.67625	0.305782	0.419736	0.291988	0.467482	0.55764	0.187422		-0.655	0.368672	0.275373	0.340381	0.609663	0.707832	0.47663
-0.65	0.782354	0.362341	0.332533	0.212955	0.243888	0.263743	0.144749	0.274654	0.331484	0.329664	0.206845	0.450459	0.325055	0.257687	0.433672	0.232214	0.273575	0.239457	0.409417	0.676659	0.312571	0.42326	0.284471	0.465964	0.552254	0.18614		-0.65	0.358605	0.279367	0.333065	0.614767	0.709158	0.488536
-0.645	0.805774	0.357931	0.327204	0.213799	0.247841	0.264878	0.145354	0.273351	0.330841	0.321105	0.206249	0.455188	0.335194	0.259296	0.433054	0.229828	0.270026	0.239408	0.410543	0.677051	0.316153	0.425772	0.279799	0.465952	0.541528	0.183955		-0.645	0.348605	0.284131	0.329202	0.615997	0.715797	0.494767
-0.64	0.827834	0.354984	0.319987	0.215305	0.251631	0.263742	0.146466	0.271643	0.331529	0.312871	0.203598	0.461552	0.345556	0.260648	0.437142	0.227956	0.265748	0.24128	0.412463	0.676772	0.316395	0.426214	0.278173	0.467931	0.526531	0.180991		-0.64	0.339039	0.289155	0.328857	0.613373	0.727478	0.494893
-0.635	0.847206	0.353534	0.311098	0.217372	0.254797	0.260599	0.147974	0.269841	0.333239	0.305052	0.199006	0.469109	0.355885	0.2615	0.445331	0.226562	0.261077	0.24477	0.414682	0.675494	0.313695	0.424009	0.279851	0.472199	0.508453	0.177479		-0.635	0.330195	0.293898	0.331687	0.607494	0.743602	0.489062
-0.63	0.863063	0.353497	0.300978	0.219849	0.256895	0.255832	0.149817	0.268211	0.335521	0.297713	0.192724	0.47724	0.365921	0.26165	0.456749	0.225605	0.256517	0.249337	0.416738	0.673262	0.308877	0.419158	0.285084	0.478664	0.48847	0.173694		-0.63	0.322233	0.29787	0.336989	0.59943	0.763376	0.477945
-0.625	0.87508	0.35475	0.290216	0.222533	0.257589	0.249851	0.151983	0.266931	0.337767	0.290935	0.185108	0.48524	0.375324	0.260969	0.47033	0.225038	0.252653	0.254316	0.418271	0.670435	0.302996	0.412239	0.293981	0.486734	0.467643	0.169864		-0.625	0.315181	0.300695	0.343803	0.590524	0.785933	0.462625
-0.62	0.883365	0.357204	0.279434	0.22517	0.256732	0.243007	0.154492	0.266077	0.339258	0.284848	0.176574	0.49238	0.38365	0.259395	0.484902	0.224799	0.250051	0.259067	0.419068	0.667563	0.297112	0.404306	0.306355	0.495331	0.446861	0.166112		-0.62	0.308967	0.302142	0.351043	0.582148	0.810406	0.444443
-0.615	0.888341	0.360858	0.26916	0.227462	0.254406	0.235542	0.157369	0.26563	0.339249	0.279649	0.167565	0.497954	0.390376	0.256924	0.499266	0.224811	0.249153	0.263127	0.419084	0.665205	0.292083	0.39673	0.321615	0.503036	0.426831	0.162429		-0.615	0.303479	0.302134	0.357651	0.575458	0.835963	0.424844
-0.61	0.890615	0.365811	0.259738	0.229096	0.250922	0.227577	0.160618	0.265503	0.337108	0.275604	0.158509	0.501306	0.394981	0.253594	0.51229	0.22499	0.250197	0.266309	0.41844	0.663753	0.288412	0.390965	0.338745	0.508345	0.408108	0.158705		-0.61	0.298633	0.300736	0.362733	0.571195	0.861795	0.405238
-0.605	0.890856	0.37222	0.251281	0.229782	0.246758	0.219137	0.164198	0.265589	0.332452	0.273005	0.149793	0.501843	0.397055	0.249472	0.523008	0.225249	0.253172	0.268732	0.41741	0.663298	0.286191	0.3883	0.356393	0.509951	0.391136	0.154801		-0.605	0.29443	0.29813	0.365689	0.56958	0.887087	0.38689
-0.6	0.889707	0.380228	0.243687	0.229297	0.242459	0.210203	0.168019	0.265809	0.325269	0.272117	0.14175	0.49908	0.396411	0.244654	0.530707	0.225519	0.257818	0.270763	0.41639	0.663582	0.285126	0.389624	0.373057	0.506992	0.376278	0.150633		-0.6	0.290975	0.294572	0.366286	0.570318	0.911006	0.370849
-0.595	0.887722	0.389854	0.236711	0.227547	0.238528	0.200768	0.171953	0.266158	0.315972	0.273112	0.134645	0.49269	0.393142	0.239272	0.534993	0.22575	0.263658	0.272903	0.415839	0.664042	0.284632	0.39524	0.387317	0.49921	0.363824	0.146247		-0.595	0.288466	0.290351	0.364684	0.572708	0.932727	0.357891
-0.59	0.885348	0.400909	0.230077	0.224602	0.235322	0.190882	0.175864	0.26671	0.305375	0.276004	0.12868	0.482593	0.387625	0.233511	0.535832	0.225924	0.270079	0.275644	0.416206	0.663941	0.283973	0.404789	0.398043	0.48697	0.353965	0.141845		-0.59	0.287149	0.285739	0.361385	0.575829	0.951505	0.348493
-0.585	0.882918	0.412941	0.223595	0.220719	0.232988	0.180683	0.179636	0.267599	0.294589	0.280614	0.123991	0.469039	0.380455	0.227618	0.533541	0.22605	0.27642	0.279364	0.417826	0.66254	0.282423	0.417281	0.404553	0.471185	0.346747	0.137774		-0.585	0.287271	0.280951	0.357132	0.578751	0.966777	0.342815
-0.58	0.88068	0.42524	0.217255	0.216331	0.231445	0.170401	0.183207	0.268969	0.284856	0.286575	0.120653	0.45267	0.37232	0.221892	0.528725	0.226159	0.282077	0.284256	0.420819	0.659289	0.279408	0.431266	0.406666	0.453152	0.342028	0.134462		-0.58	0.289027	0.276114	0.352756	0.580712	0.978267	0.340704
-0.575	0.878825	0.436922	0.211265	0.211988	0.230422	0.16034	0.186571	0.270905	0.27736	0.293367	0.118687	0.434521	0.363871	0.216665	0.522171	0.226294	0.28659	0.290342	0.425002	0.653964	0.274617	0.445088	0.40467	0.434366	0.339459	0.132344		-0.575	0.292518	0.271267	0.349012	0.581235	0.986053	0.341729
-0.57	0.877528	0.447047	0.206044	0.208279	0.229522	0.150852	0.189773	0.273378	0.273045	0.300388	0.118053	0.415942	0.355594	0.212253	0.514721	0.226498	0.289701	0.297522	0.429868	0.646743	0.268072	0.45719	0.399227	0.416335	0.33852	0.131787		-0.57	0.297732	0.266385	0.346441	0.580155	0.99057	0.345247
-0.565	0.87698	0.454777	0.202139	0.205724	0.228312	0.142291	0.192873	0.276197	0.272479	0.307039	0.118662	0.398443	0.347733	0.208899	0.507123	0.226812	0.29138	0.305653	0.434623	0.638192	0.260122	0.466393	0.391257	0.400436	0.338596	0.133033		-0.565	0.304526	0.261423	0.345288	0.577563	0.992532	0.35049
-0.56	0.877408	0.45951	0.200122	0.20468	0.226409	0.134981	0.195904	0.279016	0.275784	0.312799	0.120372	0.383483	0.340276	0.206726	0.499911	0.227269	0.291808	0.314618	0.438315	0.629179	0.251392	0.472098	0.381821	0.387802	0.339092	0.136177		-0.56	0.312623	0.256382	0.345488	0.573708	0.9928	0.35667
-0.555	0.879075	0.46097	0.200471	0.20526	0.223547	0.129178	0.198833	0.281363	0.282634	0.317284	0.123005	0.372255	0.332995	0.205698	0.493321	0.227894	0.291324	0.324358	0.440023	0.620731	0.242673	0.474368	0.372021	0.379239	0.339562	0.141166		-0.555	0.321619	0.251374	0.346734	0.56888	0.992223	0.363078
-0.55	0.88227	0.459237	0.20347	0.207315	0.219616	0.125059	0.201542	0.282706	0.29233	0.320266	0.12635	0.365492	0.325538	0.205628	0.487259	0.228699	0.290351	0.334872	0.439057	0.613876	0.234794	0.473877	0.36293	0.375172	0.3398	0.147826		-0.55	0.331006	0.246666	0.348584	0.563325	0.991494	0.36914
-0.545	0.887274	0.454703	0.209153	0.210448	0.214666	0.122709	0.203833	0.282545	0.30391	0.321666	0.130183	0.363366	0.317546	0.206208	0.481338	0.22969	0.289315	0.346179	0.435132	0.609497	0.228487	0.471745	0.355513	0.37561	0.339886	0.155892		-0.545	0.340204	0.242693	0.350603	0.557202	0.991075	0.374456
-0.54	0.894321	0.447983	0.217293	0.214087	0.208891	0.122135	0.205465	0.280494	0.316296	0.321518	0.134273	0.36548	0.308776	0.207084	0.474973	0.230858	0.288572	0.358276	0.428454	0.608225	0.224287	0.469285	0.350562	0.380149	0.340162	0.165045		-0.54	0.348612	0.240019	0.352482	0.550608	0.991186	0.378788
-0.535	0.903544	0.439797	0.227437	0.217587	0.202583	0.123272	0.206209	0.276358	0.328437	0.319931	0.138396	0.370961	0.299198	0.20794	0.467525	0.232191	0.288358	0.371088	0.419689	0.61037	0.222456	0.467734	0.348616	0.388014	0.341154	0.17495		-0.535	0.355664	0.239265	0.354127	0.543638	0.991857	0.382037
-0.53	0.914919	0.430851	0.238968	0.22034	0.196088	0.12599	0.205911	0.270186	0.33943	0.317054	0.142341	0.378637	0.289064	0.208571	0.458464	0.233676	0.288761	0.384447	0.409825	0.6159	0.222973	0.468003	0.349895	0.398148	0.343462	0.185278		-0.53	0.360876	0.240991	0.355693	0.536466	0.993011	0.384217
-0.525	0.928201	0.421747	0.251172	0.221873	0.189769	0.130097	0.204542	0.262279	0.348612	0.31305	0.145921	0.387244	0.278917	0.208938	0.44754	0.235314	0.289724	0.39809	0.399939	0.624444	0.225547	0.470503	0.354255	0.409351	0.347657	0.195743		-0.525	0.363893	0.245576	0.357564	0.529402	0.994529	0.385447
-0.52	0.942867	0.412926	0.263304	0.221907	0.183982	0.13533	0.202231	0.25317	0.355601	0.3081	0.14898	0.395637	0.269561	0.209168	0.434895	0.237131	0.291062	0.411671	0.390946	0.635327	0.229673	0.475096	0.361177	0.420431	0.354213	0.206113		-0.52	0.364518	0.253114	0.360281	0.522914	0.996268	0.385947
-0.515	0.95809	0.404654	0.274638	0.220375	0.179063	0.141345	0.199254	0.243555	0.360295	0.302409	0.151399	0.402951	0.261957	0.209522	0.421114	0.239185	0.292501	0.424781	0.383375	0.647619	0.234709	0.481152	0.369813	0.430362	0.363484	0.216229		-0.515	0.362733	0.263353	0.364438	0.517578	0.998024	0.386052
-0.51	0.972748	0.39705	0.284501	0.217404	0.175339	0.147726	0.19601	0.23421	0.36284	0.296228	0.153103	0.408708	0.257103	0.210317	0.407177	0.241557	0.293706	0.436974	0.377256	0.660207	0.239954	0.487735	0.379074	0.438401	0.375703	0.226008		-0.51	0.358717	0.275697	0.370554	0.513982	0.999454	0.386192
-0.505	0.985511	0.39013	0.292309	0.21326	0.173119	0.154012	0.192952	0.225884	0.363573	0.289874	0.154064	0.412834	0.255873	0.21184	0.394326	0.244332	0.294325	0.447783	0.372117	0.671897	0.244758	0.493849	0.387768	0.444146	0.390995	0.235435		-0.505	0.352847	0.289271	0.378953	0.512598	1	0.386846
-0.5	0.994999	0.383872	0.297601	0.208293	0.172698	0.159751	0.190519	0.219199	0.362953	0.283737	0.1543	0.415617	0.258869	0.21427	0.383858	0.247564	0.294016	0.456733	0.367137	0.681532	0.248608	0.498694	0.394752	0.44754	0.409367	0.24454		-0.5	0.345692	0.303042	0.389688	0.513667	0.998844	0.38846
-0.495	1	0.378269	0.300082	0.202876	0.174324	0.164566	0.189069	0.214563	0.361498	0.278275	0.153869	0.417609	0.266301	0.217626	0.376888	0.251242	0.292489	0.463363	0.361381	0.688132	0.251221	0.501868	0.399092	0.448807	0.430655	0.253363		-0.495	0.337985	0.315958	0.402514	0.517128	0.994952	0.391334
-0.49	0.999715	0.373376	0.299664	0.197372	0.178166	0.168225	0.188821	0.21212	0.359727	0.273988	0.152862	0.419497	0.277914	0.221757	0.374146	0.255269	0.289538	0.467243	0.354084	0.691019	0.252597	0.503458	0.400201	0.448363	0.454445	0.2619		-0.49	0.330559	0.327093	0.41695	0.522611	0.987191	0.395524
-0.485	0.993963	0.369321	0.296502	0.192118	0.184274	0.170688	0.189828	0.211743	0.358096	0.27138	0.151392	0.421975	0.292989	0.22637	0.375836	0.259457	0.285089	0.468021	0.344901	0.689917	0.253029	0.503988	0.397932	0.446714	0.479985	0.270062		-0.485	0.324258	0.33575	0.432393	0.529508	0.974531	0.400779
-0.48	0.983282	0.366297	0.291001	0.187422	0.19254	0.172103	0.191976	0.213058	0.356943	0.270894	0.149585	0.425612	0.310413	0.231098	0.381601	0.263549	0.279233	0.465475	0.334059	0.684998	0.253048	0.504252	0.392598	0.444368	0.506141	0.277637		-0.48	0.319834	0.34151	0.448264	0.537088	0.956271	0.406547
-0.475	0.9689	0.36452	0.283796	0.183577	0.202686	0.172769	0.195006	0.215514	0.356438	0.272845	0.147568	0.430766	0.328812	0.235576	0.390594	0.267267	0.272247	0.459569	0.322382	0.676857	0.25331	0.505074	0.38493	0.441772	0.531418	0.284295		-0.475	0.317838	0.344245	0.464137	0.544633	0.932254	0.412065
-0.47	0.95254	0.364167	0.275685	0.180869	0.21427	0.173045	0.198566	0.218474	0.356534	0.277355	0.145469	0.43751	0.346736	0.239517	0.401634	0.270358	0.264599	0.450506	0.311169	0.666434	0.254441	0.50706	0.375938	0.439276	0.554082	0.289617		-0.47	0.318541	0.344074	0.47981	0.551555	0.903005	0.416498
-0.465	0.936124	0.365308	0.267538	0.179576	0.226718	0.173259	0.202261	0.221303	0.356949	0.2843	0.143411	0.445619	0.362853	0.242768	0.413415	0.272651	0.256909	0.438753	0.301965	0.654879	0.256869	0.510428	0.366738	0.43713	0.57236	0.293175		-0.465	0.321898	0.341317	0.495266	0.557461	0.869766	0.419118
-0.46	0.921418	0.367842	0.260172	0.179958	0.239366	0.173616	0.205719	0.223463	0.357191	0.293299	0.141511	0.454579	0.376126	0.245323	0.42472	0.274075	0.249879	0.425027	0.296271	0.643404	0.260684	0.514953	0.35833	0.435484	0.58471	0.294619		-0.46	0.327557	0.336441	0.510566	0.562173	0.834378	0.419458
-0.455	0.909727	0.371452	0.254241	0.182219	0.251516	0.174149	0.208637	0.224575	0.356622	0.303737	0.139882	0.463654	0.385938	0.247297	0.434607	0.274668	0.244198	0.410242	0.295271	0.633125	0.265564	0.520036	0.351422	0.434398	0.590079	0.293765		-0.455	0.334931	0.330022	0.525679	0.565684	0.79905	0.417411
-0.45	0.90169	0.375612	0.250132	0.186464	0.262484	0.174723	0.210818	0.224446	0.354586	0.314837	0.138631	0.471985	0.392135	0.248868	0.442537	0.274542	0.24043	0.395419	0.299612	0.624935	0.270796	0.524887	0.346297	0.433864	0.588118	0.290646		-0.45	0.343297	0.322715	0.540324	0.568089	0.76601	0.413252
-0.445	0.897243	0.379624	0.247912	0.192649	0.271647	0.175089	0.212181	0.223074	0.350559	0.325763	0.137855	0.478715	0.394985	0.250196	0.448422	0.273846	0.238919	0.381573	0.309298	0.619396	0.275379	0.528737	0.3428	0.43381	0.579281	0.285517		-0.445	0.351921	0.315221	0.553893	0.56951	0.737134	0.40757
-0.44	0.895713	0.382711	0.247322	0.200544	0.278487	0.174969	0.212751	0.22061	0.344301	0.335733	0.137633	0.48312	0.395054	0.25135	0.45261	0.272711	0.239718	0.369608	0.3237	0.616695	0.2782	0.531039	0.340412	0.434123	0.56478	0.278797		-0.44	0.360175	0.308237	0.565476	0.570026	0.713605	0.401143
-0.435	0.896032	0.384143	0.247842	0.209718	0.28263	0.174155	0.212624	0.217309	0.335972	0.344122	0.138013	0.484717	0.393034	0.25227	0.455789	0.271215	0.242573	0.360227	0.341673	0.616635	0.27824	0.531592	0.338424	0.434666	0.546396	0.270985		-0.435	0.367633	0.302382	0.574004	0.569643	0.695697	0.394764
-0.43	0.89699	0.383376	0.24879	0.219562	0.283884	0.172588	0.211926	0.213472	0.326165	0.350529	0.138999	0.483333	0.389565	0.25277	0.458846	0.269361	0.246961	0.353869	0.361744	0.618677	0.274773	0.530559	0.336143	0.435293	0.526189	0.262564		-0.43	0.374105	0.298102	0.57847	0.568293	0.682739	0.389086
-0.425	0.897467	0.380173	0.249475	0.229345	0.282266	0.170391	0.210768	0.209398	0.315843	0.3548	0.140539	0.479112	0.385094	0.25259	0.462686	0.26708	0.252184	0.350692	0.382344	0.622036	0.267511	0.528396	0.333088	0.435871	0.50614	0.25393		-0.425	0.379634	0.295579	0.578159	0.565859	0.67328	0.384487
-0.42	0.896616	0.374685	0.249349	0.238305	0.278006	0.167863	0.209222	0.205366	0.306188	0.357005	0.142524	0.472461	0.37981	0.251486	0.468053	0.264252	0.257488	0.350574	0.402023	0.625805	0.256662	0.525708	0.329108	0.436299	0.487844	0.245368		-0.42	0.38443	0.294667	0.57283	0.562222	0.665419	0.381007
-0.415	0.893952	0.367461	0.248139	0.245746	0.27153	0.165423	0.207301	0.201632	0.298387	0.357387	0.144787	0.463959	0.37367	0.24932	0.475364	0.260747	0.262204	0.353138	0.419618	0.62911	0.242908	0.523085	0.32442	0.436526	0.472289	0.237075		-0.415	0.388773	0.294893	0.562801	0.557307	0.657239	0.378344
-0.41	0.889385	0.359378	0.245933	0.251129	0.26341	0.16352	0.204976	0.198454	0.293412	0.356295	0.147124	0.454252	0.366505	0.246142	0.484612	0.256466	0.265863	0.357798	0.434363	0.631252	0.227283	0.520965	0.319531	0.43657	0.459778	0.229214		-0.41	0.392913	0.295531	0.548909	0.551129	0.647228	0.375925
-0.405	0.883187	0.351506	0.243191	0.254141	0.254276	0.16254	0.202197	0.196118	0.291848	0.354114	0.149317	0.443961	0.358168	0.242216	0.495341	0.251377	0.268265	0.363812	0.445902	0.631833	0.210999	0.519557	0.315102	0.436551	0.450013	0.221977		-0.405	0.396986	0.295753	0.532379	0.543808	0.634602	0.37303
-0.4	0.875924	0.344932	0.240673	0.254724	0.244736	0.162722	0.198924	0.194956	0.293805	0.351218	0.151162	0.433615	0.348684	0.237995	0.506711	0.245545	0.26949	0.370353	0.454252	0.630827	0.195245	0.518834	0.311783	0.436704	0.44228	0.215623		-0.4	0.400982	0.294826	0.514634	0.53558	0.619457	0.368949
-0.395	0.868355	0.340581	0.239301	0.253071	0.235286	0.164105	0.195152	0.195323	0.298944	0.347938	0.152504	0.42364	0.338344	0.234046	0.517647	0.239135	0.269843	0.376593	0.4597	0.628586	0.180995	0.518601	0.310067	0.437393	0.435714	0.210478		-0.395	0.404751	0.292307	0.497102	0.526787	0.60273	0.363145
-0.39	0.86131	0.33907	0.239971	0.249584	0.226261	0.166522	0.190931	0.197539	0.306584	0.344555	0.153257	0.414362	0.327719	0.230934	0.527044	0.232404	0.269749	0.381801	0.462686	0.625787	0.168879	0.518604	0.310206	0.439092	0.429533	0.20689		-0.39	0.408062	0.288186	0.481056	0.517854	0.585992	0.3554
-0.385	0.855549	0.340638	0.243374	0.244832	0.217829	0.169637	0.18636	0.201805	0.315868	0.341313	0.153425	0.406041	0.31759	0.229117	0.53398	0.225663	0.269628	0.385427	0.463685	0.623323	0.159133	0.518656	0.312193	0.442338	0.423216	0.205161		-0.385	0.410681	0.282944	0.46751	0.509261	0.57115	0.345901
-0.38	0.851625	0.345148	0.249837	0.239477	0.21002	0.17302	0.181575	0.208096	0.325931	0.338446	0.153096	0.398895	0.308805	0.228856	0.537897	0.219237	0.269779	0.387171	0.463119	0.622164	0.15164	0.518743	0.315807	0.447657	0.416577	0.205486		-0.38	0.412435	0.277494	0.457167	0.501506	0.560115	0.335263
-0.375	0.849769	0.352166	0.259256	0.234214	0.202793	0.176223	0.17673	0.216095	0.336035	0.336211	0.152433	0.393123	0.302126	0.230168	0.538698	0.213411	0.270305	0.387003	0.461302	0.623231	0.146041	0.519083	0.320697	0.455464	0.409745	0.207901		-0.375	0.413264	0.273019	0.450403	0.495065	0.554511	0.324476
-0.37	0.84983	0.361085	0.2711	0.229706	0.196114	0.178864	0.171972	0.225158	0.345639	0.334908	0.151636	0.38891	0.298071	0.232847	0.536755	0.208397	0.271099	0.385144	0.45842	0.62728	0.141897	0.520119	0.326476	0.465967	0.403082	0.212273		-0.37	0.413218	0.270753	0.447264	0.490336	0.555461	0.314779
-0.365	0.851275	0.371277	0.284514	0.22652	0.190013	0.180676	0.167427	0.234368	0.354413	0.334895	0.150907	0.386429	0.296823	0.236512	0.532809	0.204308	0.271882	0.382006	0.454548	0.634856	0.138841	0.522448	0.332807	0.479088	0.397074	0.21833		-0.365	0.412437	0.271721	0.447481	0.487587	0.563467	0.307483
-0.36	0.853261	0.382216	0.298464	0.225076	0.184624	0.181522	0.163187	0.242637	0.362202	0.336565	0.150406	0.385844	0.298204	0.240708	0.527798	0.201157	0.272289	0.378095	0.44968	0.646262	0.136695	0.526689	0.339469	0.494424	0.392249	0.225704		-0.36	0.411098	0.276533	0.450485	0.486911	0.578374	0.303776
-0.355	0.854764	0.39358	0.311918	0.225603	0.180182	0.181385	0.159324	0.24887	0.368959	0.340304	0.15021	0.387313	0.301709	0.244995	0.52266	0.198866	0.271977	0.373932	0.443772	0.66157	0.135517	0.533315	0.346388	0.511256	0.38913	0.23398		-0.355	0.409362	0.285224	0.45545	0.48819	0.599409	0.304538
-0.35	0.854733	0.40528	0.323996	0.228114	0.176995	0.180332	0.155894	0.252139	0.374675	0.346422	0.1503	0.390982	0.306603	0.249037	0.518148	0.197293	0.270707	0.36997	0.436785	0.680618	0.135578	0.542479	0.353637	0.52861	0.388219	0.242736		-0.35	0.407333	0.297213	0.46137	0.491101	0.625275	0.310202
-0.345	0.85226	0.417432	0.334078	0.232416	0.175392	0.178482	0.152964	0.251832	0.379322	0.355076	0.150553	0.39697	0.312043	0.252643	0.514697	0.196249	0.268409	0.366552	0.428731	0.702975	0.137273	0.553882	0.361399	0.545367	0.389987	0.251555		-0.345	0.405031	0.311349	0.467159	0.495144	0.65429	0.320674
-0.34	0.846721	0.430273	0.341839	0.238133	0.175659	0.17598	0.150624	0.247748	0.382818	0.366206	0.150772	0.405317	0.317217	0.255781	0.512382	0.195523	0.265191	0.363886	0.419696	0.727878	0.141009	0.566706	0.369897	0.560402	0.394849	0.260019		-0.34	0.40239	0.326068	0.471782	0.499704	0.684565	0.335334
-0.335	0.837889	0.444029	0.347223	0.244758	0.177984	0.17299	0.148998	0.240128	0.385022	0.379494	0.150721	0.415913	0.321469	0.258543	0.510944	0.194897	0.261309	0.362046	0.409856	0.754149	0.14709	0.579647	0.379294	0.572747	0.403074	0.267697		-0.335	0.399268	0.339613	0.474382	0.504119	0.714185	0.353117
-0.33	0.825985	0.458774	0.350371	0.251717	0.182405	0.169704	0.148236	0.229605	0.385765	0.394365	0.150173	0.42841	0.324393	0.26109	0.50988	0.194169	0.257116	0.360983	0.399475	0.780138	0.155636	0.591073	0.389576	0.581722	0.414674	0.274144		-0.33	0.395477	0.350306	0.474368	0.507735	0.741406	0.372651
-0.325	0.811674	0.474309	0.351526	0.258438	0.188781	0.166345	0.148501	0.217098	0.384904	0.410027	0.148962	0.442138	0.325888	0.263589	0.50857	0.193182	0.252988	0.360535	0.388871	0.803765	0.16655	0.599259	0.400463	0.587035	0.429265	0.278912		-0.325	0.390826	0.356801	0.471473	0.509953	0.76481	0.392448
-0.32	0.795972	0.490085	0.350956	0.264412	0.196788	0.163174	0.149939	0.203676	0.382395	0.42555	0.147015	0.456069	0.326151	0.266159	0.506406	0.191856	0.249266	0.360452	0.378373	0.822671	0.17953	0.602698	0.411365	0.588798	0.445981	0.281607		-0.32	0.385162	0.358301	0.465742	0.510237	0.783423	0.411102
-0.315	0.780095	0.505204	0.348895	0.269248	0.205944	0.16047	0.152641	0.190407	0.378365	0.439958	0.144369	0.468852	0.325614	0.268839	0.502899	0.190223	0.246217	0.360417	0.368271	0.834523	0.194129	0.600392	0.421418	0.587474	0.463479	0.281958		-0.315	0.378415	0.354678	0.457494	0.508137	0.796777	0.427475
-0.31	0.765258	0.518504	0.345531	0.272702	0.215663	0.15851	0.156623	0.178226	0.37315	0.452332	0.141172	0.478932	0.324833	0.271589	0.497754	0.18846	0.244018	0.360086	0.358776	0.837394	0.209814	0.592073	0.429605	0.583735	0.480053	0.279899		-0.31	0.37064	0.346476	0.447246	0.503304	0.804891	0.440834
-0.305	0.752454	0.528702	0.341015	0.274698	0.225332	0.157524	0.161797	0.167846	0.367282	0.46189	0.137658	0.484753	0.324353	0.274305	0.490899	0.186884	0.242765	0.359127	0.350004	0.830161	0.226029	0.578293	0.434942	0.578291	0.493878	0.275641		-0.305	0.362045	0.334807	0.435645	0.495542	0.80821	0.450911
-0.3	0.742277	0.534595	0.335491	0.275318	0.234399	0.157656	0.167969	0.159705	0.36143	0.468057	0.134109	0.485019	0.324591	0.276855	0.482497	0.185933	0.2425	0.357276	0.341986	0.812816	0.242214	0.560352	0.436692	0.571709	0.503304	0.269693		-0.3	0.352999	0.321141	0.423405	0.484891	0.80748	0.457871
-0.295	0.734821	0.535255	0.329121	0.274778	0.242447	0.15894	0.174846	0.153962	0.356277	0.470503	0.130818	0.478951	0.325748	0.279107	0.472914	0.186112	0.243248	0.354386	0.334711	0.786586	0.257798	0.54008	0.434542	0.564294	0.507158	0.262829		-0.295	0.344025	0.30706	0.41124	0.471707	0.803605	0.462199
-0.29	0.72968	0.530199	0.322103	0.273381	0.249252	0.16128	0.182057	0.150539	0.352388	0.469156	0.128038	0.466507	0.327788	0.280949	0.462692	0.18792	0.245051	0.350466	0.328175	0.75383	0.272166	0.51951	0.42871	0.556063	0.504961	0.255988		-0.29	0.335763	0.293999	0.399811	0.456729	0.79749	0.464523
-0.285	0.726061	0.519495	0.314667	0.271458	0.254792	0.16446	0.18918	0.149177	0.350083	0.464193	0.125955	0.448479	0.330473	0.282295	0.45249	0.191763	0.247976	0.3457	0.322429	0.717714	0.284626	0.500524	0.419949	0.546817	0.497021	0.250117		-0.285	0.328914	0.283051	0.389649	0.441069	0.789919	0.465417
-0.28	0.722969	0.503794	0.30707	0.269301	0.259226	0.168168	0.195776	0.149514	0.349365	0.456015	0.124661	0.426459	0.333436	0.283073	0.443034	0.197885	0.252119	0.340441	0.317613	0.681729	0.294419	0.484544	0.409441	0.536294	0.484377	0.245993		-0.28	0.324157	0.274847	0.38108	0.426127	0.781468	0.465222
-0.275	0.719434	0.484265	0.299577	0.267112	0.262826	0.172031	0.201427	0.151156	0.349926	0.445188	0.124154	0.402653	0.336262	0.283217	0.435035	0.206311	0.257565	0.335174	0.313958	0.64916	0.300786	0.472346	0.398619	0.524352	0.468608	0.244057		-0.275	0.322059	0.26953	0.374156	0.413409	0.77248	0.463941
-0.27	0.714718	0.46247	0.292449	0.264964	0.2659	0.175671	0.205766	0.153745	0.351217	0.432391	0.124343	0.379574	0.338564	0.28266	0.429104	0.216825	0.264339	0.330456	0.311763	0.622607	0.303096	0.464016	0.388952	0.511119	0.451578	0.244319		-0.27	0.322972	0.266811	0.368628	0.40429	0.76309	0.461228
-0.265	0.708454	0.440169	0.285935	0.262797	0.268698	0.178745	0.208516	0.157001	0.352595	0.418338	0.125075	0.359679	0.34003	0.281341	0.425669	0.22898	0.272348	0.326828	0.311346	0.603655	0.301019	0.459059	0.381726	0.497066	0.435143	0.246345		-0.265	0.326951	0.266087	0.363978	0.399769	0.753295	0.45648
-0.26	0.700704	0.419101	0.280256	0.260452	0.271348	0.180988	0.209513	0.160754	0.353483	0.403721	0.126166	0.34501	0.340447	0.279219	0.424887	0.24214	0.281334	0.324733	0.31298	0.592729	0.294686	0.456613	0.377864	0.482968	0.420905	0.24936		-0.26	0.333703	0.26658	0.359524	0.400272	0.743039	0.449005
-0.255	0.691912	0.400755	0.2756	0.257722	0.273812	0.182234	0.208739	0.164954	0.353512	0.38915	0.12743	0.336921	0.339704	0.276298	0.4266	0.255546	0.290861	0.324433	0.31683	0.58916	0.28478	0.45571	0.377812	0.469788	0.410035	0.252419		-0.255	0.34258	0.267479	0.354575	0.405539	0.732284	0.438223
-0.25	0.682772	0.386182	0.272093	0.254426	0.275893	0.182423	0.206331	0.169657	0.352612	0.375133	0.128707	0.335918	0.337799	0.272651	0.430328	0.268396	0.300341	0.325961	0.322893	0.591404	0.272537	0.455509	0.381475	0.458504	0.403195	0.25463		-0.25	0.352645	0.268066	0.34861	0.414644	0.721061	0.423853
-0.245	0.674047	0.37586	0.269782	0.250472	0.277273	0.181584	0.202587	0.174998	0.351022	0.362061	0.129876	0.341657	0.334834	0.268428	0.435319	0.279938	0.309099	0.32911	0.330961	0.59737	0.259606	0.455456	0.388243	0.449933	0.400533	0.255342		-0.245	0.362794	0.267798	0.341419	0.426111	0.709487	0.406025
-0.24	0.666374	0.369656	0.26861	0.245903	0.277587	0.179808	0.19795	0.181142	0.349212	0.350228	0.130851	0.353058	0.331012	0.263861	0.440654	0.289548	0.316477	0.333454	0.340608	0.604796	0.24782	0.45534	0.397073	0.44461	0.401757	0.254269		-0.24	0.371914	0.266373	0.333171	0.43813	0.697772	0.38531
-0.235	0.660106	0.366899	0.268414	0.240905	0.276509	0.177216	0.192976	0.18823	0.34776	0.339843	0.131576	0.36853	0.326621	0.259242	0.445393	0.296808	0.321931	0.338417	0.351209	0.611604	0.238911	0.455256	0.406636	0.442728	0.40624	0.2515		-0.235	0.379062	0.263742	0.32439	0.448813	0.686206	0.362657
-0.23	0.655227	0.366545	0.268932	0.235785	0.273822	0.173933	0.18828	0.196318	0.347192	0.331054	0.131999	0.38623	0.321996	0.254908	0.448725	0.30155	0.325119	0.343359	0.361998	0.616191	0.234231	0.455499	0.4155	0.444147	0.41314	0.247406		-0.23	0.383601	0.260096	0.315837	0.456443	0.675161	0.339259
-0.225	0.651374	0.367421	0.269837	0.23092	0.269474	0.170075	0.184473	0.205339	0.347839	0.323951	0.132053	0.404335	0.317477	0.251203	0.450109	0.303881	0.325947	0.34766	0.37215	0.617625	0.234555	0.456432	0.422337	0.448449	0.421506	0.242479		-0.225	0.385282	0.255819	0.308333	0.459684	0.665082	0.316399
-0.22	0.647943	0.368475	0.270786	0.226693	0.263576	0.165745	0.182093	0.215084	0.349744	0.318561	0.131645	0.421273	0.313359	0.248457	0.449362	0.304168	0.324564	0.350793	0.380881	0.615721	0.23999	0.458372	0.426103	0.45501	0.430359	0.237163		-0.22	0.384231	0.251409	0.302575	0.457724	0.656468	0.295304
-0.215	0.644274	0.368997	0.271473	0.223424	0.256381	0.161047	0.181534	0.225207	0.352643	0.314831	0.130656	0.435891	0.309848	0.246946	0.446684	0.302984	0.321317	0.352378	0.387551	0.611003	0.250008	0.461507	0.426172	0.463069	0.438751	0.231738		-0.215	0.380866	0.247393	0.29899	0.450327	0.649831	0.277034
-0.21	0.639859	0.368726	0.271683	0.221327	0.248229	0.156105	0.182999	0.235277	0.356007	0.312609	0.128962	0.447537	0.307055	0.24687	0.442608	0.301027	0.316677	0.352194	0.391744	0.604546	0.263574	0.465853	0.422395	0.471784	0.445807	0.226284		-0.21	0.375751	0.244226	0.297669	0.437826	0.645621	0.26242
-0.205	0.63451	0.36785	0.271321	0.220475	0.239495	0.151079	0.186469	0.24483	0.359155	0.311641	0.126461	0.456057	0.305016	0.248324	0.43789	0.299013	0.311161	0.350181	0.393328	0.597753	0.279323	0.471258	0.415081	0.480272	0.450778	0.220755		-0.205	0.369446	0.242219	0.298377	0.42105	0.644132	0.252033
-0.2	0.628451	0.366881	0.270431	0.220808	0.230555	0.146177	0.191702	0.253438	0.361372	0.311585	0.123113	0.461707	0.30373	0.251269	0.433362	0.297559	0.30526	0.346412	0.392461	0.592081	0.295758	0.477408	0.404911	0.487661	0.4531	0.215101		-0.2	0.362379	0.241494	0.30065	0.401226	0.645411	0.246172
-0.195	0.62229	0.366469	0.269185	0.22215	0.22177	0.141653	0.198266	0.260759	0.362044	0.312052	0.118966	0.465005	0.303223	0.255526	0.429773	0.297089	0.299404	0.341072	0.389566	0.588788	0.311404	0.483866	0.39281	0.493141	0.452471	0.209413		-0.195	0.354783	0.241969	0.303926	0.379865	0.649205	0.244862
-0.19	0.616883	0.367196	0.267855	0.224259	0.213494	0.137797	0.205592	0.266559	0.360744	0.31267	0.114174	0.466551	0.30359	0.260772	0.42766	0.297761	0.293931	0.334423	0.385265	0.588729	0.324933	0.490107	0.379812	0.49604	0.448923	0.204002		-0.19	0.346708	0.243397	0.307686	0.358641	0.654964	0.247841
-0.185	0.613119	0.369429	0.266774	0.22687	0.206095	0.134905	0.213059	0.270708	0.357273	0.313145	0.108991	0.466861	0.305007	0.266571	0.427262	0.299452	0.289084	0.326783	0.3803	0.592236	0.335242	0.495575	0.366938	0.495895	0.442868	0.199398		-0.185	0.338092	0.245424	0.311563	0.339267	0.661901	0.254566
-0.18	0.611686	0.373247	0.26629	0.229747	0.199951	0.133243	0.220073	0.273156	0.351664	0.313316	0.103745	0.466246	0.307702	0.272417	0.428509	0.301782	0.285009	0.318513	0.375441	0.599108	0.341494	0.499751	0.355112	0.492525	0.435075	0.196247		-0.18	0.328877	0.247682	0.315395	0.323363	0.669107	0.264228
-0.175	0.612873	0.378468	0.26671	0.232712	0.195427	0.133005	0.22615	0.273894	0.344135	0.313177	0.0987918	0.46477	0.311882	0.277806	0.431071	0.304187	0.281755	0.310004	0.371404	0.608687	0.343162	0.502235	0.345108	0.48607	0.426584	0.195143		-0.175	0.319129	0.249873	0.319215	0.312318	0.675686	0.275813
-0.17	0.616471	0.384732	0.268253	0.235657	0.192825	0.134269	0.230969	0.272931	0.335043	0.312861	0.0944722	0.462282	0.31764	0.282304	0.434455	0.30601	0.279268	0.301679	0.368789	0.620008	0.340054	0.502809	0.337522	0.476995	0.41853	0.196456		-0.17	0.309135	0.251853	0.323199	0.307147	0.680863	0.288192
-0.165	0.621786	0.391617	0.270999	0.238528	0.192316	0.136971	0.234396	0.270282	0.324826	0.312583	0.0910591	0.458518	0.324854	0.285617	0.438129	0.306607	0.277399	0.293989	0.368041	0.631993	0.33233	0.501491	0.332755	0.466043	0.411947	0.200202		-0.165	0.299445	0.253681	0.327575	0.30837	0.684055	0.300259
-0.16	0.627773	0.398726	0.274859	0.241296	0.193872	0.140889	0.236474	0.265988	0.313975	0.312568	0.0887248	0.453231	0.333128	0.287631	0.44162	0.305426	0.275908	0.287407	0.369426	0.643654	0.320496	0.49853	0.331005	0.454144	0.407563	0.206017		-0.16	0.290859	0.255618	0.332533	0.315923	0.684881	0.311066
-0.155	0.633243	0.405732	0.279561	0.243914	0.197229	0.145663	0.237375	0.260144	0.303016	0.312978	0.0875219	0.44632	0.341791	0.288421	0.444594	0.302073	0.274497	0.282408	0.373032	0.654264	0.305359	0.494363	0.332254	0.442291	0.405675	0.213219		-0.155	0.284351	0.258093	0.338161	0.329141	0.683118	0.319945
-0.15	0.637108	0.412382	0.28467	0.246282	0.201892	0.15084	0.237337	0.252943	0.292504	0.313862	0.0873854	0.437925	0.349963	0.288223	0.446868	0.296343	0.272849	0.279436	0.378775	0.663491	0.287937	0.489529	0.33625	0.431406	0.406114	0.220969		-0.15	0.280935	0.261594	0.3444	0.34682	0.678649	0.326588
-0.145	0.638591	0.418452	0.289646	0.248233	0.207185	0.155942	0.236594	0.244693	0.283027	0.315156	0.0881525	0.428465	0.356685	0.287386	0.448392	0.288224	0.27068	0.278844	0.386424	0.671456	0.269329	0.484565	0.342516	0.42222	0.408326	0.228451		-0.145	0.281508	0.266548	0.351044	0.367368	0.671409	0.331049
-0.14	0.637371	0.423713	0.293924	0.249543	0.21235	0.160554	0.235321	0.235832	0.275188	0.316708	0.0895946	0.418622	0.36108	0.286305	0.449197	0.277892	0.26779	0.280835	0.395619	0.678702	0.250573	0.479923	0.350366	0.415185	0.411541	0.235049		-0.14	0.286685	0.273178	0.357766	0.389027	0.66138	0.333681
-0.135	0.633613	0.427909	0.297015	0.249969	0.216663	0.164399	0.23359	0.226898	0.269576	0.318347	0.0914565	0.409268	0.362502	0.285368	0.449341	0.26569	0.264114	0.2854	0.405898	0.686091	0.232514	0.475914	0.358955	0.410444	0.414975	0.24045		-0.135	0.296661	0.281387	0.364159	0.410124	0.648639	0.33502
-0.13	0.627912	0.430772	0.298593	0.249297	0.219551	0.167395	0.231367	0.21848	0.26672	0.319941	0.093493	0.401356	0.360652	0.284906	0.44887	0.252109	0.25974	0.292272	0.416731	0.694621	0.215725	0.472712	0.367366	0.407859	0.418018	0.244681		-0.13	0.311138	0.290712	0.369789	0.42931	0.633443	0.335641
-0.125	0.621132	0.432065	0.298556	0.247395	0.220674	0.169676	0.228528	0.21115	0.267023	0.321448	0.095497	0.395802	0.355611	0.28518	0.44781	0.237756	0.254926	0.30093	0.427551	0.705193	0.200477	0.470396	0.374715	0.407078	0.420356	0.248061		-0.125	0.329329	0.300355	0.374243	0.445723	0.616321	0.33603
-0.12	0.614217	0.43164	0.297027	0.244249	0.219969	0.171569	0.224898	0.205386	0.270698	0.322925	0.0973162	0.393356	0.347813	0.286361	0.44617	0.223323	0.250072	0.310631	0.437791	0.718372	0.186788	0.469018	0.380267	0.407643	0.421993	0.251101		-0.12	0.350048	0.309303	0.377172	0.459057	0.598132	0.336496
-0.115	0.607988	0.429482	0.294321	0.239973	0.217635	0.173519	0.220304	0.201506	0.2777	0.324496	0.0988571	0.39451	0.337955	0.288536	0.44396	0.209546	0.245678	0.320495	0.446914	0.734184	0.174504	0.468668	0.383547	0.409082	0.42318	0.254386		-0.115	0.371871	0.316528	0.378332	0.469494	0.580034	0.337156
-0.11	0.602987	0.425724	0.290857	0.234797	0.214076	0.176001	0.214631	0.199619	0.287686	0.326295	0.100081	0.399435	0.326877	0.291698	0.441204	0.197146	0.242276	0.329614	0.454446	0.751982	0.163421	0.469496	0.384419	0.410996	0.424283	0.25846		-0.11	0.393328	0.321191	0.377619	0.477549	0.563366	0.337976
-0.105	0.599396	0.420618	0.287065	0.229033	0.209815	0.17941	0.207866	0.199607	0.299995	0.328397	0.100997	0.407955	0.315441	0.295734	0.437939	0.186775	0.240349	0.337174	0.459989	0.770432	0.153395	0.471695	0.383121	0.413097	0.425626	0.263735		-0.105	0.413104	0.32283	0.375086	0.483848	0.549421	0.33886
-0.1	0.597038	0.414476	0.283291	0.223029	0.205403	0.183971	0.200117	0.201136	0.313676	0.330759	0.101656	0.419584	0.304433	0.300415	0.434206	0.178954	0.240247	0.342558	0.463238	0.787627	0.144429	0.475431	0.380234	0.415219	0.427366	0.270434		-0.1	0.430192	0.321465	0.37096	0.488915	0.539197	0.339742
-0.095	0.595448	0.4076	0.279739	0.217129	0.201348	0.189681	0.191615	0.203704	0.327552	0.333198	0.102152	0.433593	0.294492	0.305388	0.430043	0.174024	0.242106	0.345419	0.463982	0.801317	0.136726	0.480753	0.376595	0.417304	0.429414	0.278572		-0.095	0.443988	0.317603	0.365619	0.493015	0.533148	0.340653
-0.09	0.594002	0.400216	0.276453	0.211635	0.198068	0.196309	0.182672	0.206708	0.340352	0.335404	0.102623	0.449111	0.286081	0.310192	0.425478	0.17212	0.2458	0.345704	0.462106	0.809235	0.130686	0.487513	0.37316	0.419375	0.431436	0.287956		-0.09	0.454308	0.312138	0.359554	0.496092	0.531044	0.341742
-0.085	0.592047	0.392445	0.27333	0.206791	0.195886	0.20344	0.173637	0.209537	0.350865	0.336994	0.10326	0.465245	0.279463	0.314294	0.42055	0.173165	0.250934	0.343628	0.457592	0.809454	0.126868	0.495339	0.37084	0.421512	0.432914	0.298212		-0.085	0.46134	0.306187	0.353305	0.497812	0.531959	0.343227
-0.08	0.589021	0.384325	0.27017	0.202773	0.195044	0.210562	0.164832	0.211667	0.358125	0.337588	0.104298	0.481173	0.274717	0.317154	0.415321	0.176885	0.256884	0.339596	0.45053	0.800726	0.125916	0.503674	0.370348	0.423835	0.433241	0.308816		-0.08	0.465551	0.300903	0.347385	0.497692	0.534408	0.345314
-0.075	0.584537	0.375865	0.266742	0.199697	0.195733	0.217186	0.156509	0.212748	0.361575	0.336879	0.106002	0.496216	0.271742	0.318304	0.4099	0.182845	0.262892	0.334103	0.441122	0.782722	0.128458	0.511879	0.372075	0.426491	0.431833	0.319139		-0.075	0.467568	0.29731	0.34221	0.495255	0.536611	0.348108
-0.07	0.578408	0.367137	0.262852	0.197635	0.198115	0.222944	0.148826	0.212666	0.361177	0.334698	0.108633	0.509857	0.270293	0.317431	0.404457	0.190493	0.268197	0.327621	0.429696	0.756129	0.135008	0.519384	0.376037	0.429648	0.428229	0.328493		-0.07	0.46806	0.2962	0.338063	0.490179	0.536802	0.351538
-0.065	0.570646	0.358353	0.258399	0.196633	0.202336	0.227662	0.141864	0.211552	0.35744	0.331038	0.11241	0.521708	0.270006	0.314443	0.399205	0.199206	0.272181	0.320495	0.416707	0.722589	0.145887	0.525828	0.381881	0.433463	0.422168	0.336182		-0.065	0.467634	0.298101	0.335086	0.482383	0.53353	0.355347
-0.06	0.56142	0.349922	0.253417	0.19673	0.208509	0.231377	0.135662	0.209759	0.351344	0.32605	0.117466	0.531447	0.270454	0.309499	0.394375	0.208341	0.274496	0.312885	0.402722	0.684476	0.161179	0.531154	0.38897	0.438051	0.413639	0.341567		-0.06	0.466769	0.303304	0.333311	0.472039	0.525874	0.359131
-0.055	0.551004	0.342445	0.248098	0.197971	0.216689	0.234301	0.130268	0.207773	0.344174	0.320011	0.123815	0.538745	0.271202	0.302999	0.390176	0.217272	0.275137	0.304748	0.388392	0.644563	0.180739	0.535616	0.396502	0.443438	0.402903	0.344131		-0.055	0.465774	0.311913	0.332705	0.459511	0.513556	0.362422
-0.05	0.539709	0.336648	0.242788	0.200412	0.226834	0.236737	0.12579	0.206117	0.337291	0.31328	0.13135	0.54322	0.271875	0.295524	0.386753	0.225438	0.274448	0.295885	0.374405	0.605658	0.204245	0.539699	0.403668	0.449526	0.3905	0.343539		-0.05	0.46479	0.323904	0.333214	0.44527	0.496937	0.36479
-0.045	0.52783	0.333269	0.237965	0.204127	0.238782	0.238989	0.122426	0.205242	0.331902	0.306265	0.139864	0.544446	0.272236	0.287747	0.384171	0.232384	0.273049	0.286024	0.361444	0.570258	0.231278	0.543964	0.409795	0.456074	0.377224	0.3397		-0.045	0.463806	0.339145	0.334786	0.429806	0.476932	0.365927
-0.04	0.515597	0.332924	0.234194	0.209204	0.252242	0.241288	0.120475	0.205459	0.328871	0.299404	0.149107	0.542019	0.272251	0.280329	0.382413	0.237796	0.271701	0.274932	0.35013	0.540309	0.261383	0.54888	0.414467	0.462732	0.364088	0.332804		-0.04	0.462701	0.357379	0.337369	0.413583	0.454873	0.365701
-0.035	0.503161	0.335992	0.232094	0.215756	0.266816	0.24376	0.120323	0.206918	0.328626	0.293185	0.158858	0.535687	0.272162	0.27383	0.381417	0.241543	0.271152	0.262522	0.340991	0.517076	0.294089	0.554679	0.417606	0.46911	0.352251	0.32334		-0.035	0.461279	0.378166	0.340889	0.39704	0.432347	0.364175
-0.03	0.4906	0.342562	0.232293	0.223937	0.282051	0.246474	0.122433	0.209661	0.331179	0.28817	0.169002	0.525505	0.272534	0.268645	0.381126	0.243699	0.27199	0.248935	0.334431	0.501136	0.328856	0.561305	0.419498	0.474901	0.342928	0.312082		-0.03	0.459304	0.400819	0.345218	0.380624	0.411036	0.361582
-0.025	0.477973	0.352468	0.235422	0.233974	0.297518	0.249532	0.127329	0.213727	0.336257	0.285043	0.179594	0.511967	0.274277	0.265003	0.381548	0.244551	0.274545	0.234579	0.330707	0.492451	0.36496	0.568468	0.420766	0.480037	0.337283	0.300053		-0.025	0.456525	0.424353	0.350154	0.364827	0.392557	0.358302
-0.02	0.465397	0.3654	0.242119	0.246208	0.312902	0.253207	0.135607	0.219308	0.343512	0.284642	0.190907	0.496098	0.278621	0.262999	0.382816	0.244592	0.278872	0.220115	0.329911	0.490471	0.401363	0.575804	0.422296	0.484825	0.336321	0.288483		-0.02	0.4527	0.447493	0.355403	0.350205	0.378304	0.354814
-0.015	0.453131	0.381088	0.253066	0.261133	0.328116	0.258088	0.147954	0.226898	0.352746	0.287967	0.203443	0.479462	0.287038	0.262683	0.385206	0.2445	0.284798	0.206419	0.331959	0.494248	0.436619	0.583104	0.425126	0.490051	0.340812	0.278751		-0.015	0.447632	0.468763	0.360584	0.33735	0.369305	0.351668
-0.01	0.441646	0.399481	0.269033	0.279427	0.343393	0.265179	0.165173	0.237417	0.364112	0.296147	0.217935	0.46407	0.30109	0.264159	0.389131	0.245095	0.292028	0.19451	0.336584	0.502532	0.468895	0.590546	0.430316	0.496987	0.351255	0.272342		-0.01	0.441208	0.486657	0.365243	0.32683	0.366093	0.349445
-0.005	0.431636	0.42089	0.290898	0.301944	0.359377	0.27594	0.188194	0.252254	0.378218	0.310362	0.235326	0.452223	0.322234	0.267698	0.395097	0.247294	0.300282	0.18548	0.343351	0.513855	0.496129	0.598865	0.438813	0.507295	0.367893	0.2708		-0.005	0.433462	0.499871	0.368868	0.319126	0.368625	0.348723
0	0.423972	0.446023	0.319634	0.32967	0.377157	0.292221	0.218047	0.273207	0.39611	0.331734	0.256741	0.446282	0.351588	0.273817	0.40364	0.252066	0.309417	0.180444	0.351702	0.52665	0.516333	0.609388	0.451334	0.522807	0.390783	0.275679		0	0.424634	0.507545	0.370903	0.314576	0.376267	0.350026
0.005	0.419577	0.475883	0.35621	0.363613	0.398248	0.316092	0.255779	0.302282	0.419124	0.361177	0.283442	0.448421	0.389718	0.283334	0.415255	0.260389	0.319522	0.180498	0.36104	0.539386	0.527971	0.623896	0.468266	0.545218	0.419878	0.288477		0.005	0.415204	0.509462	0.370774	0.313384	0.387854	0.353767
0.01	0.419261	0.511541	0.401422	0.40464	0.424464	0.349553	0.302297	0.341382	0.448632	0.399248	0.316744	0.460384	0.436478	0.297363	0.430354	0.273216	0.330961	0.186705	0.370842	0.550767	0.530324	0.644305	0.489603	0.575742	0.455094	0.310539		0.01	0.405886	0.506125	0.367907	0.315652	0.401834	0.360194
0.015	0.423547	0.553816	0.455649	0.453275	0.45768	0.394177	0.358168	0.39189	0.485726	0.446003	0.357887	0.483268	0.490953	0.317248	0.449258	0.291442	0.344368	0.200081	0.3808	0.55992	0.523754	0.672215	0.514891	0.614799	0.496322	0.342923		0.015	0.39755	0.498695	0.361771	0.321469	0.416479	0.369338
0.02	0.432538	0.602928	0.518571	0.509483	0.499491	0.450698	0.423374	0.454231	0.530899	0.500882	0.407828	0.517368	0.551518	0.344428	0.472221	0.315886	0.360607	0.221578	0.390954	0.566581	0.509786	0.708411	0.543201	0.661804	0.54336	0.386225		0.02	0.391075	0.488766	0.351917	0.330978	0.430126	0.380986
0.025	0.445865	0.658223	0.588928	0.572484	0.550789	0.51864	0.497074	0.527488	0.583799	0.562647	0.466978	0.562082	0.616004	0.380233	0.49948	0.347263	0.380703	0.252048	0.401799	0.571184	0.490983	0.752425	0.573095	0.715103	0.595772	0.440385		0.025	0.387156	0.478042	0.33804	0.344421	0.441421	0.394674
0.03	0.462726	0.718028	0.664374	0.640637	0.611351	0.59605	0.57743	0.609176	0.643109	0.629379	0.534905	0.615889	0.68193	0.425623	0.531283	0.386141	0.405763	0.292161	0.414323	0.57485	0.470662	0.802283	0.602629	0.772081	0.652703	0.504486		0.03	0.386101	0.467961	0.32003	0.362107	0.449507	0.409718
0.035	0.482011	0.779699	0.741498	0.71145	0.679524	0.679417	0.661536	0.69525	0.706573	0.698545	0.610078	0.676409	0.746745	0.480906	0.567876	0.432873	0.436874	0.342278	0.429964	0.579239	0.452494	0.854516	0.629391	0.829413	0.712715	0.576589		0.035	0.387677	0.459379	0.298033	0.384314	0.454139	0.425258
0.04	0.502475	0.839854	0.816039	0.781704	0.752103	0.763837	0.745498	0.780404	0.771181	0.767141	0.689709	0.740537	0.808031	0.545466	0.609413	0.487487	0.474984	0.402282	0.450467	0.586301	0.440087	0.90447	0.650622	0.883411	0.773705	0.653649		0.04	0.391041	0.452387	0.272481	0.411118	0.455692	0.440322
0.045	0.522908	0.894767	0.883292	0.847721	0.824476	0.843435	0.824682	0.85863	0.833469	0.831908	0.769792	0.804655	0.863627	0.617572	0.655798	0.549525	0.520729	0.471383	0.477635	0.597959	0.436606	0.946886	0.663449	0.93041	0.832957	0.731552		0.045	0.394802	0.446308	0.244095	0.442209	0.45505	0.453893
0.05	0.542267	0.940824	0.938644	0.905712	0.891054	0.912	0.894116	0.923975	0.889876	0.889588	0.845364	0.86491	0.911671	0.694311	0.706478	0.617864	0.574229	0.54794	0.513007	0.615778	0.444465	0.976639	0.665213	0.967116	0.887351	0.805325		0.05	0.397205	0.439869	0.213852	0.476724	0.453404	0.464967
0.055	0.559757	0.97497	0.978144	0.952171	0.945925	0.963741	0.949002	0.971342	0.937097	0.937218	0.910979	0.917532	0.950577	0.771691	0.760247	0.690526	0.634853	0.629354	0.557494	0.640695	0.465121	0.989501	0.653875	0.990902	0.9337	0.869523		0.055	0.396399	0.431515	0.182899	0.513159	0.451969	0.472611
0.06	0.574838	0.995052	0.999016	0.98424	0.983647	0.99403	0.985256	0.997195	0.972381	0.972406	0.961349	0.959175	0.978993	0.844925	0.815132	0.764562	0.700987	0.712087	0.61104	0.672831	0.498944	0.982771	0.6284	1	0.96916	0.918789		0.06	0.390751	0.419775	0.152448	0.549414	0.4517	0.476013
0.065	0.587217	1	1	1	1	1	1	1	0.99373	0.993555	0.992025	0.987217	0.995771	0.908872	0.868417	0.83605	0.769899	0.791853	0.672367	0.711434	0.54516	0.955653	0.589045	0.993616	0.991622	0.948506		0.065	0.379122	0.403576	0.123643	0.58297	0.45305	0.474533
0.07	0.596814	0.989842	0.981467	0.998637	0.992593	0.980891	0.991915	0.980334	1	1	1	1	1	0.958596	0.916834	0.900284	0.837733	0.863995	0.738878	0.754951	0.601885	0.909317	0.537444	0.97195	1	0.955447		0.07	0.361058	0.382463	0.0974416	0.611209	0.455838	0.467746
0.075	0.60374	0.96557	0.945301	0.980477	0.961178	0.938082	0.961397	0.940649	0.990926	0.992035	0.984123	0.996945	0.991074	0.989931	0.956922	0.952165	0.89973	0.924004	0.806759	0.801201	0.666228	0.846652	0.476461	0.936147	0.994344	0.938296		0.075	0.33685	0.35665	0.0745251	0.631816	0.459265	0.455496
0.08	0.608276	0.928923	0.894568	0.946885	0.907639	0.874828	0.910491	0.884753	0.967077	0.970814	0.945237	0.978541	0.968816	1	0.985473	0.986765	0.950663	0.968098	0.871291	0.847621	0.734491	0.771778	0.409821	0.888161	0.97577	0.897909		0.08	0.307467	0.326935	0.0552538	0.643195	0.462067	0.437929
0.085	0.61084	0.882132	0.83305	0.900061	0.835673	0.795761	0.84262	0.81716	0.929773	0.938163	0.886036	0.946203	0.933585	0.987564	1	1	0.985474	0.993745	0.927347	0.891538	0.802465	0.689436	0.341591	0.830571	0.946219	0.837261		0.085	0.274384	0.294515	0.0396737	0.644791	0.462783	0.415509
0.09	0.611927	0.827687	0.764736	0.84277	0.750237	0.70627	0.762165	0.742439	0.88097	0.89631	0.810671	0.902033	0.886363	0.953175	0.999097	0.989269	1	1	0.969999	0.930427	0.865782	0.604376	0.275637	0.76632	0.90811	0.761052		0.09	0.239336	0.260757	0.0275651	0.637243	0.460061	0.389
0.095	0.612008	0.768146	0.693354	0.778033	0.656877	0.611862	0.673966	0.664696	0.823101	0.847618	0.724196	0.848528	0.828756	0.899082	0.982638	0.953939	0.991658	0.98759	0.995136	0.962111	0.920301	0.520841	0.215151	0.698439	0.863966	0.675051		0.095	0.204076	0.226989	0.0185189	0.622304	0.452932	0.35941
0.1	0.611411	0.705985	0.622022	0.708841	0.561066	0.517606	0.582819	0.587263	0.758883	0.794336	0.631961	0.7883	0.762919	0.82893	0.951764	0.895552	0.959935	0.958705	1	0.984907	0.962464	0.442218	0.162348	0.629775	0.816104	0.585304		0.1	0.170161	0.194356	0.0120223	0.60253	0.440985	0.327899
0.105	0.61021	0.643476	0.553054	0.63791	0.467655	0.427733	0.493055	0.512592	0.691101	0.738423	0.539039	0.723852	0.691397	0.747294	0.908667	0.817693	0.906563	0.916572	0.983532	0.997706	0.989578	0.370869	0.118366	0.562754	0.766412	0.497365		0.105	0.138808	0.163741	0.0075378	0.580788	0.424419	0.29567
0.11	0.60816	0.582588	0.487924	0.56752	0.380499	0.3454	0.408234	0.442323	0.622375	0.681465	0.449784	0.657426	0.616912	0.659134	0.856249	0.725548	0.835337	0.864893	0.946491	1	1	0.308133	0.0833509	0.499228	0.716271	0.415682		0.11	0.110835	0.135767	0.00456233	0.559702	0.403963	0.263856
0.115	0.604711	0.524898	0.427374	0.499432	0.302282	0.272634	0.330979	0.377445	0.55497	0.624673	0.367543	0.590933	0.54214	0.569264	0.797708	0.625218	0.751591	0.807309	0.89132	0.991877	0.993212	0.254445	0.056671	0.440411	0.666572	0.343246		0.115	0.0866611	0.110828	0.00266459	0.541151	0.380705	0.233421
0.12	0.59911	0.47152	0.371612	0.434897	0.234517	0.210403	0.262947	0.318481	0.490653	0.568949	0.294546	0.525949	0.469503	0.481906	0.736165	0.522943	0.661451	0.74698	0.8218	0.973982	0.969797	0.209537	0.0371934	0.386907	0.617813	0.28152		0.12	0.0663671	0.089149	0.001501	0.525954	0.355878	0.205101
0.125	0.590572	0.423083	0.32054	0.374728	0.177689	0.158786	0.204902	0.265648	0.430646	0.514982	0.231939	0.463744	0.40102	0.400383	0.674369	0.424374	0.571015	0.686355	0.742567	0.947443	0.931352	0.172662	0.0235583	0.338805	0.570229	0.230622		0.125	0.0497783	0.0708324	0.000815402	0.513798	0.330649	0.179377
0.13	0.578467	0.379753	0.273966	0.319402	0.13147	0.117196	0.156866	0.218963	0.375658	0.463352	0.179931	0.405328	0.338225	0.326985	0.614526	0.334011	0.485615	0.62714	0.658564	0.913766	0.880343	0.142807	0.0143986	0.295826	0.523903	0.189669		0.13	0.0365529	0.0558975	0.000426897	0.503431	0.305956	0.156484
0.135	0.562471	0.341313	0.231758	0.269171	0.094964	0.0845965	0.118296	0.178296	0.325984	0.414608	0.138001	0.351483	0.282152	0.262974	0.558233	0.254897	0.409291	0.570404	0.57453	0.87469	0.819916	0.118878	0.00849066	0.257469	0.478857	0.157187		0.135	0.0262595	0.0442909	0.000215411	0.493051	0.282404	0.136452
0.14	0.542643	0.307278	0.193906	0.224147	0.0669367	0.0597165	0.0882657	0.143399	0.281627	0.369302	0.105134	0.302796	0.233375	0.208717	0.506497	0.188561	0.344541	0.51676	0.49458	0.832008	0.753669	0.0998274	0.00483005	0.22315	0.435106	0.131492		0.14	0.0184368	0.0358913	0.000104601	0.480791	0.260245	0.119159
0.145	0.519405	0.277035	0.160513	0.184355	0.0460139	0.0412142	0.065631	0.113909	0.242428	0.327992	0.0800362	0.259679	0.192075	0.163876	0.459804	0.135186	0.292333	0.466538	0.421927	0.787393	0.685378	0.0847339	0.00265026	0.192306	0.392691	0.11098		0.145	0.0126344	0.0304993	4.92581e-05	0.465176	0.239411	0.104386
0.15	0.493441	0.249966	0.131722	0.149745	0.0308268	0.0278012	0.0491601	0.0893672	0.208146	0.291196	0.0613207	0.222377	0.158107	0.127637	0.418205	0.0939115	0.252336	0.419914	0.358742	0.742233	0.618692	0.0728355	0.00140259	0.164465	0.351693	0.0943021		0.15	0.00843841	0.0278296	2.28094e-05	0.445447	0.219612	0.0918731
0.155	0.465543	0.225544	0.107618	0.120187	0.0201125	0.0183204	0.0376343	0.0692428	0.178506	0.259338	0.0476437	0.190976	0.131068	0.0989122	0.381398	0.0632017	0.223274	0.376972	0.306149	0.697536	0.556814	0.0635223	0.000715972	0.139273	0.312259	0.0804234		0.155	0.00548426	0.0275048	1.14888e-05	0.421691	0.200452	0.0813595
0.16	0.436477	0.203386	0.0881374	0.095451	0.0127721	0.0117868	0.029919	0.0529696	0.153206	0.232675	0.0377966	0.165409	0.110338	0.0765138	0.348817	0.0411986	0.203313	0.337715	0.264325	0.653892	0.502212	0.0563087	0.000352562	0.116502	0.274608	0.0686087		0.16	0.00346308	0.0290621	8.63157e-06	0.394772	0.181571	0.0726123
0.165	0.406883	0.183264	0.0730072	0.0751981	0.0078967	0.00739804	0.0250077	0.0399813	0.131904	0.211238	0.0307544	0.145459	0.095123	0.0592791	0.319723	0.0260074	0.190415	0.302054	0.232652	0.611525	0.456398	0.0508	0.000167806	0.0960294	0.239038	0.0583624		0.165	0.00212151	0.0319693	1.24585e-05	0.366096	0.162752	0.0654442
0.17	0.377254	0.165084	0.0617395	0.0589809	0.00476788	0.00452615	0.0220464	0.0297445	0.114209	0.194791	0.0256931	0.130756	0.0844864	0.0461491	0.293307	0.0158957	0.182603	0.269799	0.20991	0.570394	0.419825	0.0466672	7.7928e-05	0.0778058	0.205898	0.0493598		0.17	0.00125903	0.0356573	2.52242e-05	0.337298	0.144	0.0597192
0.175	0.347977	0.148837	0.0536712	0.046266	0.00284472	0.00269651	0.020342	0.0217776	0.0996901	0.182821	0.0219813	0.120786	0.0774014	0.0362099	0.268802	0.00940474	0.178138	0.240676	0.194474	0.530341	0.391921	0.0436348	3.71505e-05	0.0618194	0.175555	0.0413884		0.175	0.000722927	0.0395615	5.35794e-05	0.309907	0.12556	0.0553502
0.18	0.319418	0.134553	0.0480407	0.0364693	0.00173967	0.00156274	0.0193582	0.0156613	0.0878942	0.174565	0.0191588	0.114896	0.072812	0.0287045	0.245585	0.00538535	0.175596	0.214362	0.184494	0.491216	0.371257	0.0414843	2.1947e-05	0.0480592	0.148326	0.0343091		0.18	0.000401173	0.0431699	0.000110711	0.28508	0.107881	0.0522884
0.185	0.292004	0.122247	0.0440822	0.0290006	0.00119349	0.000880143	0.0187038	0.0110391	0.0783871	0.169069	0.0169058	0.112314	0.0697127	0.0230279	0.223255	0.00298419	0.173884	0.190524	0.178074	0.452992	0.355824	0.0400691	2.21023e-05	0.0364828	0.124419	0.028033		0.185	0.000214725	0.0460672	0.000220685	0.263439	0.0915277	0.0505092
0.19	0.266276	0.111878	0.0411139	0.0233068	0.00104866	0.000480953	0.0181148	0.00760851	0.0707847	0.165277	0.0150107	0.112183	0.0672322	0.0187103	0.20167	0.00160086	0.172204	0.168866	0.17342	0.415809	0.343374	0.0393264	3.59965e-05	0.0269999	0.103887	0.0225061		0.19	0.000111003	0.0479648	0.000423462	0.245029	0.0770717	0.049993
0.195	0.242878	0.103324	0.0386028	0.0189074	0.00122482	0.000255016	0.017435	0.00511571	0.0647742	0.162137	0.0133394	0.113602	0.0647073	0.0153988	0.180921	0.000833287	0.170011	0.149149	0.16898	0.379985	0.331761	0.0392826	6.78651e-05	0.0194638	0.0866119	0.0176983		0.195	5.52429e-05	0.0487142	0.000781978	0.229396	0.0649772	0.0507064
0.2	0.222492	0.0963693	0.0361962	0.0154185	0.00169842	0.00013083	0.0165962	0.00334833	0.0601144	0.158712	0.0118111	0.115681	0.0617379	0.0128398	0.161257	0.000425198	0.166958	0.131201	0.163552	0.345972	0.319232	0.0400432	0.00012821	0.0136798	0.0723279	0.0135907		0.2	2.64972e-05	0.0482953	0.00139046	0.215765	0.0555174	0.052585
0.205	0.205727	0.0907187	0.0337184	0.0125597	0.00248199	6.49627e-05	0.0155975	0.00212897	0.0566204	0.154271	0.0103792	0.117612	0.0582018	0.0108623	0.142984	0.000221554	0.162862	0.114898	0.15636	0.314291	0.304623	0.0417604	0.000233684	0.00942245	0.0606738	0.0101624		0.205	1.21617e-05	0.0467914	0.0023816	0.203258	0.0487313	0.0555212
0.21	0.192988	0.0860213	0.031142	0.0101468	0.00360668	3.11791e-05	0.0144867	0.00131256	0.0541402	0.148361	0.00901965	0.118732	0.0542341	0.00936644	0.12636	0.000133985	0.157677	0.10015	0.147094	0.285466	0.287437	0.0445891	0.000410071	0.00645797	0.0512618	0.00738098		0.21	5.37554e-06	0.0443535	0.00393141	0.191125	0.044427	0.0593605
0.215	0.184376	0.0819104	0.028542	0.00807534	0.00510427	1.43619e-05	0.0133401	0.000783395	0.0525327	0.140832	0.00772438	0.118586	0.0501621	0.00831032	0.11151	0.000117017	0.151483	0.0868688	0.135886	0.259967	0.267799	0.0486338	0.00069191	0.00456868	0.0437414	0.00519597		0.215	2.25896e-06	0.0411664	0.00625722	0.178941	0.0422289	0.0639063
0.22	0.179631	0.0780463	0.0260472	0.00629543	0.006989	6.37189e-06	0.0122429	0.000452011	0.0516564	0.131826	0.0064968	0.116965	0.0464171	0.00769778	0.098394	0.000152369	0.144466	0.0749616	0.123246	0.238167	0.246321	0.0539032	0.00112322	0.00356929	0.0378402	0.0035388		0.22	9.36976e-07	0.0374242	0.00960839	0.16671	0.0416502	0.068935
0.225	0.178147	0.074158	0.0237987	0.00478959	0.00924346	2.71668e-06	0.0112716	0.000251939	0.0513707	0.121731	0.00534898	0.113916	0.0434283	0.00756343	0.0868257	0.000239439	0.136895	0.0643205	0.109947	0.220326	0.223901	0.0602815	0.00175506	0.00331873	0.033375	0.00232899		0.225	3.73403e-07	0.0333175	0.0142439	0.154882	0.0421747	0.0742174
0.23	0.179044	0.0700755	0.021919	0.00355341	0.0118083	1.10409e-06	0.0104789	0.000135501	0.0515483	0.111104	0.00429757	0.109711	0.0415231	0.00795798	0.076532	0.000389279	0.129093	0.0548301	0.0968834	0.206583	0.201516	0.0675293	0.00264194	0.00371998	0.0302275	0.00148031		0.23	1.42973e-07	0.0290297	0.0204019	0.144264	0.0433308	0.0795441
0.235	0.181296	0.0657482	0.0204939	0.00258336	0.0145795	4.29627e-07	0.00988503	7.0115e-05	0.0520879	0.100578	0.00335996	0.104782	0.0408524	0.00893173	0.0672346	0.000622043	0.121384	0.0463756	0.0849248	0.196955	0.180047	0.0753166	0.00383517	0.00471096	0.0283047	0.000910233		0.235	0	0.02474	0.0282586	0.13586	0.0447449	0.0847494
0.24	0.183881	0.0612459	0.0195666	0.00187142	0.0174146	1.48548e-07	0.00947746	3.50315e-05	0.0529255	0.0907792	0.00254989	0.0996339	0.0413493	0.0105199	0.0587277	0.000964194	0.114048	0.0388547	0.0747861	0.19134	0.160157	0.0832837	0.00537714	0.00624846	0.0274918	0.000546659		0.24	0	0.0206243	0.0378879	0.130673	0.0461729	0.0897294
0.245	0.185923	0.0567425	0.0191392	0.00140545	0.0201486	5.68779e-08	0.00921844	1.68052e-05	0.0540336	0.0822516	0.0018745	0.0947558	0.0427334	0.0127323	0.0509299	0.00144597	0.107284	0.0321867	0.0669358	0.189508	0.142258	0.0911214	0.00729632	0.00828965	0.0276209	0.000332501		0.245	0	0.0168566	0.0492264	0.129513	0.0475049	0.0944521
0.25	0.1868	0.0524841	0.0191819	0.00117326	0.0226167	0	0.00905973	7.79738e-06	0.055411	0.0754109	0.00133247	0.0905442	0.0445572	0.0155471	0.0439001	0.00209877	0.101188	0.0263177	0.0615504	0.191107	0.126533	0.0986529	0.00960851	0.0107722	0.0284631	0.000228708		0.25	0	0.0136048	0.0620544	0.132854	0.0487506	0.0989533
0.255	0.186203	0.0487448	0.0196456	0.0011653	0.0246785	5.68779e-08	0.008961	3.4465e-06	0.0570639	0.0705199	0.000914589	0.0872602	0.0462852	0.0189113	0.0378152	0.00295208	0.0957513	0.0212209	0.0585196	0.195672	0.113011	0.105901	0.012324	0.0136006	0.029747	0.000215954		0.255	1.42973e-07	0.0110285	0.0760001	0.140761	0.0500098	0.103323
0.26	0.184138	0.045779	0.0204779	0.001378	0.0262394	1.48548e-07	0.00890617	1.44831e-06	0.0589829	0.067685	0.000605487	0.0850246	0.0473883	0.0227483	0.0329211	0.00403056	0.0908888	0.0168938	0.0574902	0.202653	0.10165	0.113124	0.015465	0.0166388	0.0311959	0.000296527		0.26	3.73403e-07	0.0092787	0.090569	0.1529	0.0514336	0.107678
0.265	0.180866	0.0437775	0.0216378	0.00181073	0.0272629	4.29627e-07	0.00891385	6.00736e-07	0.0611242	0.0668669	0.00038631	0.0838423	0.0474377	0.0269698	0.0294732	0.00535319	0.0864709	0.0133545	0.0579401	0.211465	0.0924122	0.120812	0.0190874	0.0197138	0.0325742	0.000497007		0.265	1.07995e-06	0.0084999	0.105199	0.168619	0.0531798	0.112133
0.27	0.17682	0.0428389	0.0231089	0.00246207	0.0277716	1.04721e-06	0.00903799	2.39405e-07	0.0634007	0.0678975	0.000237367	0.0836519	0.046174	0.0314944	0.0276799	0.00693429	0.0823637	0.0106386	0.0592643	0.221556	0.0853015	0.129641	0.0233034	0.0226272	0.0337205	0.000872682		0.27	3.20425e-06	0.00883739	0.119335	0.187084	0.0553683	0.116764
0.275	0.172492	0.0429618	0.0249052	0.00332212	0.0278362	2.45438e-06	0.00935833	9.16664e-08	0.0656854	0.0704983	0.000140518	0.0843788	0.0435442	0.0362658	0.0276629	0.00878808	0.0784598	0.00879648	0.0608621	0.232476	0.0803683	0.14039	0.0282984	0.0251743	0.0345625	0.00151206		0.275	7.80613e-06	0.0104433	0.132509	0.207444	0.0580431	0.121586
0.28	0.168345	0.0440596	0.0270702	0.00436462	0.027557	5.58829e-06	0.00996241	0	0.0678303	0.0743038	8.04213e-05	0.0859855	0.0396962	0.041274	0.029437	0.0109362	0.0746966	0.00789367	0.0622134	0.243925	0.0776774	0.153841	0.0343347	0.027168	0.0351038	0.00254095		0.28	1.84545e-05	0.0134819	0.144422	0.228984	0.0611471	0.126535
0.285	0.164736	0.0459922	0.029666	0.00554103	0.0270417	1.21363e-05	0.0109242	0	0.0696974	0.0788904	4.51008e-05	0.0885057	0.0349384	0.0465687	0.0329114	0.013417	0.0710603	0.00800896	0.0629371	0.255779	0.0772573	0.170678	0.0417373	0.0284624	0.0353926	0.00412391		0.285	4.13694e-05	0.0181309	0.155003	0.251247	0.0645182	0.131476
0.29	0.161889	0.0486027	0.0327575	0.00677966	0.026386	2.54707e-05	0.0122843	0	0.0711951	0.0838142	2.62994e-05	0.0920607	0.0296758	0.0522676	0.0379033	0.016294	0.0675818	0.00922991	0.062826	0.268039	0.0790422	0.191404	0.0508683	0.0289754	0.0354809	0.00645994		0.29	8.9605e-05	0.0245821	0.164444	0.274084	0.0679065	0.136223
0.295	0.159901	0.0517457	0.0363907	0.00799106	0.0256607	5.13868e-05	0.0140371	0	0.0723138	0.0886583	1.90027e-05	0.0968535	0.0243385	0.0585509	0.0441611	0.0196621	0.064326	0.0116424	0.0618533	0.280761	0.0828242	0.216299	0.0620942	0.0287052	0.0353948	0.00976997		0.295	0.000187242	0.0330397	0.173183	0.297619	0.0710165	0.140575
0.3	0.158773	0.0552961	0.0405734	0.00908069	0.0249082	9.96596e-05	0.0161299	9.16664e-08	0.0731514	0.0930851	2.13434e-05	0.103143	0.0193193	0.0656428	0.0513921	0.0236467	0.061382	0.0153136	0.0601521	0.293932	0.0882236	0.245409	0.0757608	0.0277425	0.0351257	0.0142753		0.3	0.000376972	0.0437227	0.181864	0.322139	0.0735613	0.144353
0.305	0.158454	0.0591349	0.0452596	0.00996686	0.0241494	0.000186334	0.0184711	2.39405e-07	0.0739228	0.0968835	3.49448e-05	0.111196	0.0149322	0.0737812	0.0592884	0.0283971	0.0588559	0.0202684	0.0579689	0.307379	0.0946883	0.278586	0.0921814	0.0262756	0.0346483	0.0201705		0.305	0.000732628	0.0568678	0.191241	0.347915	0.0753228	0.147442
0.31	0.158875	0.0631191	0.0503435	0.0106001	0.0233966	0.000335689	0.0209488	6.00736e-07	0.074949	0.0999997	6.5238e-05	0.121239	0.0113947	0.0831781	0.067553	0.0340715	0.0568634	0.0264642	0.055602	0.320708	0.101528	0.315546	0.111645	0.024588	0.0339626	0.0275901		0.31	0.00137501	0.0727278	0.202077	0.375014	0.0761985	0.149808
0.315	0.159961	0.0670488	0.0556628	0.0109801	0.0226752	0.00058293	0.0234518	1.44831e-06	0.0766244	0.102541	0.000123077	0.133399	0.00883408	0.0939808	0.0759246	0.0408195	0.0555234	0.0337684	0.0533369	0.333341	0.107981	0.35594	0.134431	0.0230502	0.033147	0.0365829		0.315	0.00249354	0.0915601	0.215049	0.403145	0.0762306	0.151508
0.32	0.16163	0.0706503	0.0610123	0.0111638	0.0220459	0.000976857	0.0258881	3.35483e-06	0.0793692	0.10475	0.000226697	0.147664	0.00730821	0.10624	0.0841978	0.048763	0.0549486	0.041946	0.0513931	0.34462	0.113309	0.399415	0.160822	0.0221017	0.0324046	0.0470956		0.32	0.00437124	0.113591	0.230684	0.431601	0.0756083	0.152679
0.325	0.163768	0.073587	0.0661649	0.0112636	0.0216286	0.00158097	0.0281973	7.46631e-06	0.0835711	0.106946	0.00040474	0.16387	0.00683111	0.119897	0.0922401	0.057982	0.0552339	0.0506627	0.0498969	0.353986	0.116908	0.44564	0.191092	0.0222266	0.0320881	0.0589753		0.325	0.00741037	0.138953	0.249339	0.459314	0.0746428	0.153518
0.33	0.16621	0.0755035	0.0708966	0.011432	0.0216206	0.00247302	0.0303516	1.5965e-05	0.089527	0.109459	0.000699322	0.181721	0.00739548	0.134783	0.0999989	0.068507	0.0564456	0.0595037	0.0488821	0.361153	0.118406	0.494289	0.22546	0.0239201	0.0326935	0.0719922		0.33	0.0121544	0.167604	0.271238	0.485025	0.0737272	0.154255
0.335	0.168737	0.0760974	0.0750124	0.0118373	0.0223086	0.00374397	0.0323492	3.28908e-05	0.0973949	0.112549	0.0011696	0.200831	0.00898462	0.150644	0.107498	0.0803203	0.0586138	0.0680102	0.0483185	0.366237	0.117745	0.544986	0.264018	0.0276484	0.0348191	0.0858824		0.335	0.0192969	0.199234	0.296527	0.507538	0.0732887	0.155123
0.34	0.17109	0.0751997	0.0783692	0.012633	0.0240689	0.00549374	0.0342049	6.50725e-05	0.107163	0.116355	0.00189491	0.220795	0.0115725	0.167172	0.114823	0.093364	0.0617335	0.075727	0.048154	0.369779	0.115203	0.597214	0.306648	0.0338049	0.0390968	0.100398		0.34	0.0296707	0.233204	0.325327	0.525982	0.0737451	0.156343
0.345	0.17302	0.0728429	0.0808933	0.0139267	0.0273542	0.00782706	0.0359397	0.000123896	0.11864	0.120861	0.00297571	0.241255	0.0151128	0.184032	0.122098	0.107552	0.0657753	0.0822522	0.0483563	0.372647	0.11137	0.650225	0.352956	0.0426669	0.0461057	0.115361		0.345	0.0442099	0.268537	0.35774	0.540025	0.0754762	0.158109
0.35	0.174342	0.0693006	0.0825904	0.0157562	0.0326641	0.010849	0.0375801	0.000226672	0.131475	0.125897	0.00453339	0.261959	0.0195224	0.200895	0.129465	0.122784	0.0707029	0.0872832	0.0489387	0.375825	0.107056	0.70298	0.402266	0.0543605	0.0562818	0.130698		0.35	0.0638782	0.303981	0.393804	0.549979	0.0788105	0.16058
0.355	0.174979	0.0650829	0.083549	0.0180761	0.0405036	0.0146641	0.0391656	0.000398838	0.145192	0.131184	0.0067052	0.282798	0.0246653	0.217453	0.137058	0.138951	0.0764933	0.0906498	0.0499645	0.380159	0.103168	0.754164	0.453674	0.0688398	0.0698393	0.146463		0.355	0.0895654	0.338155	0.433385	0.556764	0.0840245	0.163886
0.36	0.174999	0.06089	0.0839332	0.0207606	0.0513251	0.0193779	0.0407643	0.000675486	0.159243	0.13638	0.00963723	0.30381	0.0303436	0.233426	0.144999	0.155943	0.0831512	0.0923305	0.0515282	0.38613	0.100544	0.802289	0.506166	0.085888	0.0867127	0.162829		0.36	0.121966	0.369739	0.47605	0.561746	0.0913487	0.168136
0.365	0.174601	0.0575318	0.0839701	0.0236206	0.0654644	0.0251028	0.0424917	0.00110197	0.173065	0.141155	0.0134724	0.325161	0.0363018	0.248572	0.153393	0.173641	0.0907094	0.0924516	0.0537274	0.393711	0.0998148	0.845879	0.558768	0.105142	0.106533	0.180055		0.365	0.16145	0.397668	0.520962	0.5665	0.10097	0.173432
0.37	0.174086	0.0558285	0.0839292	0.0264356	0.0830721	0.0319662	0.0445246	0.00173343	0.186138	0.145243	0.0183357	0.34709	0.0422434	0.262704	0.162339	0.191915	0.0992124	0.0912728	0.0566344	0.402374	0.101281	0.883695	0.610673	0.126133	0.128638	0.198443		0.37	0.207956	0.42128	0.56685	0.572533	0.11303	0.179881
0.375	0.173798	0.0565094	0.0840979	0.0289926	0.104051	0.0401178	0.0471051	0.00263237	0.198022	0.148486	0.0243191	0.369822	0.0478665	0.275704	0.171931	0.21061	0.108683	0.0891637	0.060282	0.411235	0.104861	0.914954	0.661312	0.148346	0.152119	0.218282		0.375	0.260928	0.44036	0.612081	0.581059	0.127608	0.187617
0.38	0.174075	0.060125	0.0847556	0.0311265	0.12801	0.0497324	0.0505297	0.00386626	0.208398	0.150852	0.0314656	0.393473	0.0529072	0.287548	0.182257	0.229533	0.119083	0.0865773	0.06467	0.419304	0.110106	0.939468	0.710327	0.171264	0.1759	0.239809		0.38	0.319312	0.455096	0.654835	0.59284	0.144704	0.196803
0.385	0.175201	0.0669803	0.0861479	0.0327515	0.154257	0.0610054	0.0551228	0.0055043	0.217079	0.15242	0.0397573	0.417931	0.0571923	0.298321	0.193383	0.24845	0.130273	0.0840249	0.0697896	0.425759	0.116289	0.957673	0.757467	0.194412	0.198844	0.263182		0.385	0.381627	0.465934	0.693352	0.608139	0.164212	0.207629
0.39	0.177382	0.077098	0.0884651	0.0338773	0.181823	0.0741382	0.0612008	0.0076181	0.224019	0.153359	0.049108	0.442779	0.0606853	0.308212	0.205324	0.267082	0.142	0.0820492	0.0756579	0.430187	0.122543	0.970527	0.802433	0.217373	0.219865	0.288485		0.39	0.446095	0.473418	0.7262	0.626767	0.185902	0.220289
0.395	0.180739	0.0902121	0.0918249	0.0346046	0.209551	0.0893156	0.0690323	0.0102863	0.229308	0.153885	0.0593622	0.467248	0.0635227	0.317483	0.218017	0.285117	0.153898	0.0811951	0.0823489	0.432697	0.128022	0.979303	0.844739	0.239793	0.238053	0.315761		0.395	0.510825	0.478035	0.75249	0.648189	0.209403	0.234936
0.4	0.185311	0.105793	0.0962607	0.0351014	0.23622	0.106677	0.0788005	0.0136056	0.233161	0.154227	0.0703019	0.490269	0.0660283	0.32642	0.231294	0.30223	0.165537	0.0819721	0.0900126	0.433909	0.132045	0.985333	0.883644	0.261373	0.252772	0.345053		0.4	0.574006	0.480141	0.772004	0.671667	0.234199	0.251623
0.405	0.191055	0.123106	0.101714	0.0355629	0.260708	0.126284	0.0905768	0.0177056	0.235892	0.154602	0.0816609	0.510594	0.068701	0.335267	0.244872	0.318109	0.176478	0.0848083	0.0988734	0.434804	0.134196	0.98976	0.918201	0.281859	0.263738	0.376446		0.405	0.634078	0.479947	0.785203	0.696384	0.259635	0.270241
0.41	0.197863	0.141292	0.108032	0.0361685	0.282151	0.148096	0.104308	0.0227641	0.237873	0.155197	0.093146	0.527001	0.0721743	0.344172	0.258364	0.332486	0.186354	0.0899985	0.109211	0.436495	0.134354	0.993353	0.94741	0.301043	0.271049	0.41007		0.41	0.689845	0.477578	0.793124	0.721535	0.284937	0.290464
0.415	0.205564	0.159476	0.114971	0.0370436	0.300072	0.171938	0.119822	0.0290134	0.239478	0.156177	0.104463	0.538529	0.077153	0.353155	0.271321	0.345164	0.194929	0.0976562	0.121328	0.439984	0.13266	0.996415	0.97043	0.318769	0.275153	0.446047		0.415	0.74051	0.473141	0.797205	0.74637	0.309249	0.311725
0.42	0.21395	0.176877	0.122212	0.0382376	0.314452	0.197495	0.136843	0.0367295	0.241015	0.157685	0.115347	0.54468	0.0843335	0.362111	0.283284	0.35602	0.202149	0.107684	0.135512	0.445961	0.129444	0.998796	0.986783	0.33494	0.276765	0.484385		0.42	0.785625	0.466775	0.799079	0.7702	0.331695	0.333238
0.425	0.2228	0.192906	0.129377	0.0397232	0.325715	0.224293	0.155025	0.0461956	0.242661	0.159859	0.125588	0.545553	0.0943205	0.370848	0.29386	0.36501	0.208145	0.119774	0.15201	0.454694	0.125133	1	0.996481	0.349524	0.276736	0.524828		0.425	0.824974	0.458657	0.800383	0.792385	0.351446	0.354064
0.43	0.231906	0.207239	0.136072	0.0414174	0.334639	0.251712	0.173986	0.0576423	0.244421	0.162833	0.135054	0.541865	0.10755	0.379146	0.302789	0.372139	0.213211	0.133444	0.170997	0.466015	0.120187	0.999357	1	0.362549	0.275897	0.566703		0.43	0.85843	0.448967	0.802594	0.812323	0.36781	0.37323
0.435	0.241092	0.219835	0.141928	0.0432158	0.342208	0.279003	0.193344	0.0711687	0.246115	0.166734	0.143704	0.534853	0.12423	0.386814	0.310003	0.377436	0.217748	0.148107	0.192566	0.479391	0.115053	0.996215	0.99814	0.374089	0.274912	0.608832		0.435	0.885825	0.437826	0.806906	0.829464	0.380315	0.389871
0.44	0.250219	0.230913	0.146649	0.0450347	0.349432	0.305328	0.212746	0.0866649	0.247426	0.171671	0.151584	0.526092	0.144304	0.39374	0.315663	0.380929	0.222197	0.16316	0.216719	0.494045	0.110166	0.990128	0.991782	0.384256	0.274186	0.649554		0.44	0.906886	0.425268	0.814143	0.843332	0.388776	0.403365
0.445	0.259166	0.240863	0.150057	0.0468469	0.357183	0.329822	0.231879	0.103759	0.247981	0.177713	0.158813	0.517264	0.167448	0.399917	0.320149	0.38263	0.226973	0.178066	0.24336	0.509079	0.10596	0.98099	0.981635	0.393189	0.273829	0.686888		0.445	0.921256	0.411245	0.824685	0.853572	0.393337	0.413436
0.45	0.267803	0.250147	0.152114	0.048704	0.366064	0.351679	0.250479	0.121808	0.247469	0.184869	0.165553	0.509935	0.193092	0.405432	0.324023	0.382534	0.232401	0.192406	0.272284	0.523585	0.102875	0.969096	0.96806	0.401051	0.273706	0.718833		0.45	0.928595	0.395693	0.838427	0.859975	0.394462	0.420194
0.455	0.275978	0.259176	0.15293	0.0507381	0.376337	0.370241	0.268316	0.139958	0.245743	0.193068	0.171972	0.50537	0.220476	0.410447	0.327945	0.380644	0.238679	0.205895	0.303173	0.53672	0.101348	0.955117	0.951019	0.408034	0.273554	0.743759		0.455	0.928727	0.378645	0.854776	0.862497	0.392881	0.424096
0.46	0.283514	0.268221	0.152745	0.0531411	0.387912	0.385085	0.285176	0.157256	0.242896	0.20215	0.17821	0.50441	0.248731	0.415158	0.332569	0.376993	0.245854	0.218353	0.335586	0.547757	0.101776	0.94	0.93018	0.414352	0.27312	0.760779		0.46	0.921792	0.360341	0.872726	0.86126	0.389473	0.42584
0.465	0.290247	0.27737	0.151899	0.0561256	0.400391	0.396093	0.300838	0.172809	0.239267	0.211874	0.184348	0.507423	0.276967	0.419752	0.338423	0.371679	0.253821	0.229641	0.368969	0.556127	0.104455	0.924803	0.905142	0.420217	0.2723	0.770024		0.465	0.908351	0.341318	0.891002	0.856528	0.38512	0.426215
0.47	0.296081	0.286535	0.150793	0.0598722	0.413146	0.403461	0.315058	0.185965	0.235379	0.221939	0.19039	0.514318	0.304368	0.424367	0.345807	0.364873	0.262344	0.239603	0.402663	0.561463	0.109521	0.910509	0.875714	0.425801	0.271231	0.772719		0.47	0.889408	0.322429	0.90829	0.848683	0.380545	0.425947
0.475	0.301048	0.295512	0.149859	0.0644772	0.425417	0.407672	0.327554	0.19645	0.231822	0.232022	0.196262	0.524604	0.33026	0.429059	0.354712	0.356827	0.271079	0.248026	0.435937	0.563654	0.116914	0.897864	0.842167	0.43118	0.270307	0.771017		0.475	0.866345	0.304792	0.92348	0.838196	0.37618	0.425569
0.48	0.305356	0.304065	0.149539	0.0699104	0.436423	0.409401	0.338023	0.204459	0.229107	0.241824	0.201828	0.537494	0.354144	0.433778	0.364791	0.347847	0.279635	0.254638	0.468036	0.562902	0.126381	0.887269	0.805382	0.436287	0.27012	0.767629		0.48	0.840797	0.289663	0.935891	0.825592	0.372096	0.425367
0.485	0.30938	0.312004	0.150266	0.0759952	0.445464	0.409381	0.34616	0.210651	0.227539	0.251117	0.206913	0.552011	0.375701	0.438358	0.375383	0.338262	0.28762	0.259157	0.498227	0.559747	0.137532	0.878748	0.766844	0.440904	0.271341	0.765293		0.485	0.81448	0.278259	0.945391	0.811415	0.368019	0.425386
0.49	0.313612	0.319238	0.152456	0.08242	0.452005	0.408268	0.351707	0.216046	0.227137	0.25977	0.211335	0.567099	0.394757	0.442524	0.385599	0.328383	0.294705	0.261362	0.525849	0.555048	0.149935	0.872005	0.728491	0.444692	0.274563	0.766237		0.49	0.789025	0.27156	0.952373	0.796192	0.363441	0.425505
0.495	0.318555	0.325773	0.156487	0.0887782	0.455746	0.406508	0.354503	0.221851	0.227623	0.267754	0.214936	0.58171	0.411245	0.445919	0.394446	0.318468	0.300677	0.261181	0.550354	0.549892	0.163235	0.866539	0.692441	0.44727	0.280163	0.771735		0.495	0.765833	0.270129	0.957597	0.780403	0.357791	0.425555
0.5	0.324601	0.331675	0.162664	0.0946303	0.456647	0.404269	0.354543	0.22922	0.228485	0.27513	0.217604	0.594862	0.425168	0.448147	0.400995	0.308705	0.305462	0.25874	0.571315	0.545433	0.177263	0.861792	0.660666	0.44833	0.288198	0.781875		0.5	0.745976	0.273996	0.961928	0.764468	0.350626	0.425442
0.505	0.331911	0.336995	0.171164	0.0995752	0.454932	0.401429	0.352011	0.239015	0.22909	0.282007	0.219292	0.605679	0.436581	0.448824	0.404546	0.299205	0.30913	0.254383	0.588426	0.542695	0.192089	0.857276	0.634696	0.447735	0.298383	0.795578		0.505	0.730143	0.282601	0.966047	0.748763	0.341777	0.425248
0.51	0.340331	0.341706	0.181978	0.103313	0.451042	0.397643	0.347291	0.251618	0.22882	0.288504	0.220018	0.613415	0.445591	0.447643	0.404782	0.290028	0.311865	0.248633	0.601483	0.54236	0.208015	0.852662	0.615398	0.445586	0.310134	0.810861		0.51	0.718623	0.294846	0.970228	0.733659	0.331418	0.425284
0.515	0.349375	0.34567	0.194853	0.105688	0.445553	0.392456	0.340939	0.266816	0.22719	0.294716	0.219858	0.617483	0.452367	0.444414	0.401857	0.281206	0.313909	0.242128	0.610362	0.544629	0.225485	0.847787	0.602898	0.442225	0.322681	0.825271		0.515	0.711341	0.309223	0.974226	0.719569	0.32003	0.426074
0.52	0.358265	0.348654	0.209251	0.106706	0.439081	0.385452	0.333626	0.283825	0.223936	0.300697	0.218935	0.617496	0.457137	0.439097	0.396414	0.272783	0.315503	0.235528	0.615022	0.549158	0.244932	0.842611	0.596625	0.438168	0.335204	0.83638		0.52	0.707916	0.324	0.977331	0.706973	0.308281	0.42828
0.525	0.36603	0.350398	0.224359	0.106524	0.432165	0.376383	0.326054	0.301422	0.219051	0.306468	0.217399	0.613316	0.460167	0.431806	0.389513	0.264837	0.316825	0.229448	0.615513	0.555119	0.266604	0.837132	0.595464	0.43399	0.346967	0.84225		0.525	0.707755	0.337453	0.978566	0.696409	0.296856	0.432571
0.53	0.371648	0.350722	0.239135	0.105428	0.425188	0.36527	0.318872	0.318183	0.21277	0.312025	0.215411	0.605108	0.461721	0.422784	0.382473	0.257484	0.317963	0.224408	0.612006	0.56137	0.290412	0.831306	0.597976	0.430193	0.357433	0.841759		0.53	0.710158	0.348084	0.976968	0.688408	0.286289	0.439472
0.535	0.374205	0.34962	0.252415	0.103792	0.418325	0.352434	0.312589	0.332765	0.205534	0.317349	0.213134	0.593363	0.462005	0.412374	0.376655	0.25087	0.318904	0.220816	0.604823	0.566687	0.315847	0.825007	0.602622	0.427101	0.366325	0.834758		0.535	0.714417	0.354797	0.971892	0.683394	0.276859	0.44922
0.54	0.373031	0.347332	0.263051	0.102041	0.41155	0.33847	0.307522	0.344163	0.19792	0.322401	0.210729	0.578886	0.46113	0.40097	0.373235	0.245139	0.319564	0.218987	0.594444	0.570022	0.34199	0.818034	0.607949	0.424803	0.373663	0.822051		0.54	0.719899	0.357014	0.963238	0.681574	0.268565	0.461665
0.545	0.367805	0.344338	0.270073	0.100611	0.404695	0.32416	0.30376	0.351891	0.190574	0.327092	0.208346	0.562735	0.459097	0.388977	0.373	0.240404	0.319835	0.219158	0.581482	0.570717	0.367628	0.81018	0.612705	0.423157	0.379761	0.805212		0.545	0.726075	0.354712	0.951559	0.68286	0.261197	0.476243
0.55	0.358611	0.341303	0.272832	0.0999058	0.39754	0.31036	0.301174	0.356036	0.184142	0.331266	0.206131	0.546124	0.455821	0.376775	0.376218	0.236725	0.319638	0.221507	0.566638	0.568641	0.391435	0.80132	0.615894	0.42185	0.385201	0.786317		0.55	0.732504	0.348376	0.937987	0.686838	0.254476	0.492023
0.555	0.345919	0.338949	0.271106	0.100251	0.389907	0.297871	0.299442	0.357178	0.179207	0.334676	0.204211	0.530312	0.451178	0.364702	0.382608	0.2341	0.318964	0.226143	0.550619	0.564217	0.412193	0.791487	0.616757	0.420495	0.390768	0.76762		0.555	0.738766	0.338901	0.924029	0.692812	0.248228	0.507846
0.56	0.330524	0.337929	0.265142	0.101851	0.381747	0.287332	0.298116	0.356211	0.17624	0.337009	0.202689	0.516492	0.445071	0.353043	0.391411	0.232482	0.317898	0.233079	0.534081	0.558346	0.428983	0.78092	0.614734	0.41873	0.397345	0.751239		0.56	0.744373	0.327436	0.911258	0.699882	0.242533	0.522492
0.565	0.313438	0.338706	0.255627	0.104752	0.373164	0.279142	0.296682	0.354114	0.175556	0.337944	0.201625	0.505696	0.437476	0.342034	0.401544	0.231806	0.316615	0.242188	0.517581	0.552244	0.44132	0.770041	0.609419	0.416293	0.405749	0.738892		0.565	0.748696	0.315221	0.901	0.707044	0.237814	0.534871
0.57	0.295759	0.341482	0.243586	0.108818	0.36441	0.273424	0.294646	0.35174	0.177298	0.337238	0.201018	0.498726	0.428473	0.331871	0.4118	0.232015	0.315351	0.253162	0.501579	0.547221	0.449193	0.759378	0.600539	0.413078	0.416532	0.731697		0.57	0.750936	0.303421	0.894093	0.713284	0.234833	0.544192
0.575	0.278549	0.346196	0.230235	0.113738	0.355829	0.270028	0.291597	0.349673	0.181432	0.334824	0.200805	0.496097	0.418236	0.32272	0.42106	0.233083	0.314363	0.265489	0.486461	0.544454	0.453019	0.749456	0.587961	0.409135	0.429777	0.730077		0.575	0.750179	0.292989	0.890787	0.717642	0.234604	0.550061
0.58	0.262723	0.352557	0.216808	0.11906	0.347787	0.26857	0.287252	0.348179	0.187772	0.330873	0.200865	0.49799	0.407007	0.314727	0.428457	0.235012	0.313881	0.278476	0.472595	0.544765	0.45353	0.740675	0.57173	0.404653	0.444953	0.733744		0.58	0.745517	0.284576	0.890796	0.719271	0.23822	0.552519
0.585	0.248984	0.360112	0.204394	0.124257	0.340597	0.268499	0.28148	0.347262	0.196019	0.325805	0.201045	0.504213	0.395064	0.308014	0.433492	0.237823	0.314074	0.291303	0.460364	0.548463	0.451627	0.733224	0.552121	0.399912	0.460884	0.74178		0.585	0.736222	0.278492	0.89348	0.717486	0.246653	0.552002
0.59	0.237778	0.36832	0.193801	0.128803	0.334477	0.269188	0.274296	0.346778	0.205808	0.320229	0.201198	0.514179	0.382679	0.30267	0.436058	0.241524	0.315025	0.303126	0.450183	0.555252	0.448236	0.727037	0.529675	0.395234	0.475879	0.752789		0.59	0.721916	0.274718	0.898085	0.711841	0.260545	0.549235
0.595	0.229301	0.376597	0.185487	0.132259	0.329526	0.270024	0.265825	0.346563	0.216754	0.314835	0.201221	0.526919	0.370108	0.298733	0.436405	0.246085	0.316727	0.313189	0.442471	0.564239	0.444193	0.721828	0.505216	0.390937	0.487992	0.765085		0.595	0.702694	0.272964	0.903973	0.702212	0.280042	0.545087
0.6	0.22353	0.384358	0.179551	0.134339	0.325734	0.270492	0.25627	0.346544	0.228484	0.310259	0.201083	0.541149	0.357578	0.296175	0.435043	0.251415	0.319102	0.320938	0.437585	0.574042	0.440162	0.717167	0.479809	0.387297	0.495393	0.776908		0.6	0.67916	0.272755	0.910758	0.688878	0.304691	0.540409
0.605	0.220288	0.391035	0.175779	0.13494	0.322998	0.270236	0.245865	0.346774	0.240646	0.30696	0.200834	0.555397	0.345301	0.294884	0.432628	0.257352	0.322022	0.326093	0.435732	0.58298	0.436598	0.71261	0.454677	0.384538	0.496727	0.786636		0.605	0.652373	0.273511	0.918341	0.672565	0.333422	0.535894
0.61	0.219318	0.396107	0.173743	0.134141	0.321147	0.269078	0.234847	0.34741	0.252905	0.305154	0.200586	0.568173	0.333479	0.294674	0.429834	0.263658	0.32534	0.32867	0.436894	0.589337	0.433729	0.707831	0.431066	0.382818	0.491379	0.792953		0.61	0.623709	0.274634	0.926828	0.654429	0.364628	0.531965
0.615	0.220359	0.39915	0.172912	0.132163	0.319953	0.267011	0.223435	0.348621	0.264923	0.304795	0.200473	0.578165	0.322321	0.295302	0.427256	0.270034	0.328911	0.328952	0.440782	0.591643	0.431571	0.702721	0.410091	0.382249	0.47958	0.794988		0.615	0.594688	0.275559	0.936374	0.635948	0.396319	0.52873
0.62	0.223206	0.399898	0.172773	0.129307	0.319148	0.264152	0.211823	0.350485	0.276342	0.305624	0.200602	0.584404	0.312044	0.296502	0.425339	0.276137	0.332595	0.3274	0.44683	0.58893	0.429948	0.69745	0.392588	0.382898	0.462328	0.792378		0.62	0.566799	0.275803	0.947023	0.618765	0.426352	0.525994
0.625	0.227737	0.39831	0.172914	0.125893	0.318424	0.260685	0.20018	0.35289	0.286775	0.307237	0.201013	0.586377	0.302869	0.298013	0.424358	0.281607	0.336253	0.324544	0.454258	0.580909	0.428533	0.692443	0.379004	0.384805	0.441165	0.785276		0.625	0.541357	0.274993	0.958555	0.604489	0.452681	0.523333
0.63	0.233908	0.394619	0.173084	0.1222	0.317457	0.256813	0.188658	0.355494	0.295806	0.309171	0.201658	0.584047	0.295007	0.299613	0.424426	0.2861	0.339725	0.320873	0.462152	0.568036	0.426908	0.688304	0.36935	0.387976	0.417871	0.774299		0.63	0.519411	0.272901	0.970415	0.594517	0.473613	0.520201
0.635	0.241696	0.389333	0.173203	0.118446	0.315939	0.25272	0.177408	0.357737	0.303016	0.310967	0.202414	0.577802	0.288644	0.30112	0.425531	0.289329	0.342807	0.316743	0.46958	0.551463	0.424628	0.685689	0.363228	0.392383	0.394168	0.76042		0.635	0.50169	0.269469	0.981709	0.589891	0.487994	0.516051
0.64	0.251033	0.383168	0.173347	0.114785	0.313624	0.248563	0.16659	0.35893	0.308019	0.312203	0.203113	0.568329	0.283922	0.302386	0.427585	0.291104	0.345242	0.312344	0.475692	0.532864	0.421311	0.685155	0.359925	0.397946	0.371493	0.744839		0.64	0.488585	0.264847	0.991273	0.591218	0.495322	0.510442
0.645	0.261728	0.376936	0.173696	0.111335	0.310387	0.244482	0.156389	0.358375	0.310514	0.312514	0.203595	0.556469	0.280925	0.303277	0.430468	0.291364	0.346727	0.307703	0.479795	0.514188	0.416712	0.687043	0.358554	0.404527	0.35088	0.728838		0.645	0.480155	0.259405	0.9978	0.598643	0.495764	0.503116
0.65	0.273417	0.371391	0.174485	0.108218	0.306257	0.240618	0.147027	0.355505	0.310333	0.311596	0.203746	0.54308	0.279675	0.303644	0.434064	0.290199	0.346943	0.302734	0.481408	0.497376	0.41079	0.691392	0.358208	0.411919	0.332933	0.713645		0.65	0.476134	0.253722	1	0.611855	0.490069	0.494049
0.655	0.285563	0.367084	0.175943	0.105582	0.301444	0.237129	0.138763	0.350013	0.307495	0.309211	0.203532	0.528943	0.280146	0.303314	0.438272	0.28785	0.345609	0.297319	0.480285	0.484093	0.403744	0.697933	0.358099	0.419846	0.317878	0.700311		0.655	0.475962	0.248543	0.996776	0.630106	0.47942	0.483454
0.66	0.29751	0.364257	0.178252	0.103613	0.29631	0.234189	0.131876	0.341926	0.302239	0.305205	0.202999	0.514713	0.282277	0.302089	0.443011	0.28468	0.342532	0.291389	0.476421	0.475516	0.396003	0.706141	0.357658	0.427968	0.305647	0.689619		0.66	0.478828	0.244694	0.987381	0.652249	0.465232	0.471775
0.665	0.308586	0.362809	0.181517	0.102511	0.291312	0.231982	0.126634	0.331635	0.295036	0.299528	0.202248	0.500934	0.285983	0.299761	0.448205	0.281137	0.337658	0.284992	0.470054	0.472217	0.388177	0.71533	0.356594	0.43589	0.295972	0.68201		0.665	0.483735	0.242966	0.971553	0.67678	0.448946	0.459656
0.67	0.31823	0.362344	0.185749	0.102436	0.286924	0.230681	0.123251	0.319855	0.286555	0.292262	0.201403	0.488071	0.291166	0.296137	0.45377	0.277708	0.331093	0.278331	0.461654	0.47414	0.380968	0.724766	0.354901	0.443179	0.288481	0.677547		0.67	0.489582	0.243998	0.949582	0.701922	0.431831	0.447882
0.675	0.326112	0.362285	0.190873	0.103451	0.283546	0.230429	0.121839	0.307539	0.277601	0.283627	0.200569	0.476561	0.297693	0.291077	0.459602	0.274865	0.323093	0.271763	0.451898	0.480684	0.375049	0.733749	0.352831	0.449385	0.282788	0.675919		0.675	0.495259	0.24817	0.922323	0.725749	0.414828	0.437319
0.68	0.332196	0.362027	0.196735	0.105467	0.281439	0.231319	0.122372	0.295749	0.269005	0.273971	0.199811	0.466852	0.305371	0.284514	0.465573	0.27303	0.314032	0.265768	0.441631	0.490852	0.370939	0.741661	0.350834	0.454083	0.278591	0.676488		0.68	0.499744	0.255531	0.891126	0.746359	0.398455	0.428809
0.685	0.336738	0.361106	0.20313	0.108214	0.280689	0.233386	0.124672	0.285516	0.261503	0.263729	0.199139	0.459404	0.313914	0.276486	0.471538	0.272544	0.304339	0.260876	0.431786	0.50345	0.368891	0.747959	0.349485	0.456926	0.275756	0.678399		0.685	0.502195	0.265784	0.85769	0.762082	0.382791	0.423072
0.69	0.340211	0.35932	0.209819	0.111262	0.281219	0.236595	0.128429	0.277705	0.255617	0.253366	0.198534	0.454674	0.322921	0.267154	0.477352	0.273653	0.294455	0.257589	0.423285	0.517284	0.368811	0.752142	0.349386	0.457708	0.274393	0.680719		0.69	0.502024	0.278321	0.823858	0.771685	0.367545	0.420586
0.695	0.343175	0.356807	0.216559	0.114074	0.282828	0.240844	0.133247	0.272907	0.251574	0.243307	0.197967	0.453055	0.331879	0.256811	0.48289	0.27649	0.284785	0.256293	0.416926	0.531318	0.370241	0.753724	0.351072	0.456426	0.27487	0.6826		0.695	0.49896	0.292302	0.791376	0.774534	0.352202	0.421509
0.7	0.346134	0.354028	0.223121	0.116096	0.285258	0.24596	0.138713	0.271372	0.249279	0.233868	0.197435	0.45481	0.340211	0.245885	0.488071	0.281066	0.275684	0.257178	0.413266	0.544782	0.372406	0.752243	0.354904	0.453304	0.277767	0.683424		0.7	0.493076	0.30677	0.761667	0.770686	0.336235	0.425626
0.705	0.349427	0.351693	0.2293	0.116861	0.288246	0.251704	0.144462	0.272994	0.248359	0.225207	0.196986	0.460003	0.347347	0.234927	0.492867	0.287263	0.267468	0.260187	0.412545	0.557206	0.374332	0.747326	0.360987	0.448777	0.283746	0.682894		0.705	0.484782	0.320777	0.735639	0.76088	0.319315	0.432381
0.71	0.353178	0.350602	0.234922	0.116082	0.291559	0.257786	0.150228	0.277351	0.248257	0.217303	0.196715	0.468449	0.352822	0.224572	0.497306	0.294828	0.26043	0.264996	0.414653	0.568404	0.375017	0.738796	0.369111	0.443411	0.293357	0.681053		0.71	0.474775	0.333496	0.713598	0.746439	0.301495	0.44095
0.715	0.357318	0.351469	0.239838	0.113714	0.294984	0.263878	0.155869	0.283778	0.248365	0.209975	0.196759	0.479698	0.35636	0.215482	0.501455	0.30339	0.254861	0.271034	0.41916	0.578411	0.373625	0.726784	0.378747	0.437776	0.306828	0.678219		0.715	0.463942	0.344316	0.695249	0.729114	0.283304	0.450382
0.72	0.361661	0.35475	0.243907	0.109976	0.2983	0.26965	0.161354	0.291481	0.248151	0.202929	0.197255	0.493058	0.357928	0.208265	0.505389	0.312494	0.25106	0.277554	0.42539	0.58741	0.369657	0.711812	0.389089	0.432309	0.323878	0.674869		0.72	0.453223	0.352891	0.679818	0.710884	0.265735	0.459755
0.725	0.365998	0.360517	0.246991	0.105317	0.301222	0.274797	0.166725	0.299653	0.247265	0.195846	0.198312	0.507661	0.357738	0.203384	0.509163	0.321648	0.249315	0.283719	0.43253	0.595672	0.363065	0.694788	0.399158	0.427184	0.343615	0.67149		0.725	0.443463	0.359153	0.666252	0.693766	0.250099	0.468317
0.73	0.370185	0.368418	0.248949	0.100348	0.303373	0.27907	0.172044	0.307585	0.245584	0.188473	0.199971	0.522563	0.35618	0.20108	0.512775	0.330395	0.249868	0.288731	0.439746	0.6035	0.354276	0.676911	0.407945	0.422259	0.364558	0.668448		0.73	0.435283	0.363285	0.653455	0.679652	0.237794	0.475589
0.735	0.374177	0.377727	0.249653	0.0957368	0.304276	0.282291	0.177346	0.314758	0.243221	0.180704	0.202191	0.536853	0.353725	0.20132	0.516157	0.33837	0.25286	0.291943	0.446267	0.611204	0.344118	0.659503	0.414561	0.417099	0.384791	0.665901		0.735	0.428995	0.365656	0.640521	0.670173	0.230018	0.481405
0.74	0.378019	0.387486	0.249017	0.0920958	0.303407	0.28435	0.182602	0.320882	0.240477	0.172631	0.20484	0.549763	0.3508	0.203789	0.519171	0.345343	0.258284	0.292961	0.451439	0.619086	0.333665	0.643798	0.418372	0.411079	0.402222	0.663771		0.74	0.42459	0.366733	0.626921	0.666603	0.22749	0.485878
0.745	0.381801	0.396682	0.247037	0.0898808	0.300287	0.285191	0.187712	0.325906	0.237772	0.164553	0.207713	0.56075	0.347685	0.207939	0.52163	0.351227	0.265948	0.291708	0.454731	0.627418	0.324042	0.630764	0.419076	0.403544	0.41491	0.661767		0.745	0.421789	0.366987	0.612599	0.669776	0.230257	0.489323
0.75	0.385599	0.40444	0.243822	0.0893157	0.294598	0.284789	0.192518	0.329972	0.235563	0.156928	0.210551	0.569529	0.344452	0.21308	0.523327	0.35604	0.275464	0.28844	0.455718	0.636419	0.316235	0.620981	0.416718	0.393988	0.421387	0.65946		0.75	0.420141	0.366792	0.597982	0.680017	0.237624	0.492138
0.755	0.389437	0.410172	0.23962	0.0903622	0.28629	0.283141	0.196829	0.333339	0.234269	0.150292	0.213073	0.576072	0.34098	0.218501	0.524066	0.359844	0.286281	0.283699	0.454054	0.646215	0.310945	0.614619	0.411627	0.382191	0.42091	0.65637		0.755	0.419133	0.366347	0.583893	0.697095	0.248238	0.494687
0.76	0.393272	0.413649	0.234802	0.0927384	0.275649	0.28026	0.200456	0.336293	0.234209	0.145154	0.214996	0.580552	0.337021	0.223593	0.523677	0.362669	0.297731	0.278227	0.449474	0.656793	0.308514	0.611493	0.404324	0.368305	0.413595	0.652062		0.76	0.418272	0.365629	0.571393	0.720186	0.260313	0.497203
0.765	0.397015	0.414992	0.22983	0.0959834	0.263298	0.276197	0.203232	0.339047	0.235563	0.141901	0.216059	0.583259	0.332318	0.227949	0.522018	0.364443	0.309102	0.272839	0.441817	0.667965	0.308922	0.611187	0.3954	0.352869	0.400404	0.646227		0.765	0.417115	0.364391	0.561572	0.747897	0.271951	0.499732
0.77	0.400554	0.414597	0.225204	0.0995535	0.250125	0.271061	0.205034	0.341677	0.238363	0.140724	0.216037	0.584515	0.326733	0.23141	0.518963	0.364964	0.319712	0.268278	0.431084	0.679344	0.311844	0.613174	0.385436	0.336745	0.382985	0.638737		0.77	0.415262	0.362225	0.555337	0.778344	0.281473	0.50212
0.775	0.403783	0.413005	0.221393	0.10293	0.237156	0.265026	0.205781	0.344087	0.242498	0.141597	0.21475	0.584577	0.32035	0.234069	0.514377	0.36391	0.328971	0.265084	0.417514	0.690377	0.316734	0.616917	0.374951	0.321023	0.363404	0.629666		0.775	0.412311	0.358656	0.553213	0.809306	0.287703	0.504044
0.78	0.406599	0.410756	0.21879	0.105716	0.22539	0.258325	0.205435	0.346029	0.247749	0.144289	0.212082	0.58358	0.313534	0.236213	0.5081	0.3609	0.336423	0.263502	0.401639	0.700399	0.322918	0.621914	0.364419	0.306884	0.343802	0.619267		0.78	0.407826	0.353283	0.555222	0.838448	0.290126	0.505069
0.785	0.408889	0.408268	0.217672	0.107695	0.215661	0.251211	0.204004	0.347164	0.253837	0.148414	0.207989	0.581502	0.306911	0.238238	0.499959	0.355585	0.341763	0.263431	0.38431	0.708746	0.329665	0.6277	0.354318	0.295455	0.326071	0.607924		0.785	0.401345	0.34589	0.56082	0.863578	0.288905	0.504736
0.79	0.410499	0.405743	0.218181	0.108849	0.208521	0.243906	0.201543	0.347166	0.260463	0.153508	0.202516	0.578184	0.301291	0.240548	0.489789	0.347742	0.344833	0.264453	0.36666	0.714874	0.336256	0.633814	0.345185	0.287664	0.311579	0.596066		0.79	0.392436	0.336529	0.568947	0.882903	0.284756	0.502629
0.795	0.411209	0.403133	0.220328	0.109326	0.204195	0.23656	0.198166	0.345823	0.267353	0.159105	0.195805	0.57338	0.297536	0.243469	0.4775	0.337358	0.3456	0.265907	0.350002	0.718485	0.342033	0.639761	0.337659	0.284111	0.301012	0.584101		0.795	0.380807	0.325519	0.578151	0.895233	0.278745	0.498452
0.8	0.410746	0.400157	0.223988	0.109372	0.202599	0.229218	0.19405	0.343132	0.274273	0.164799	0.188097	0.566833	0.296403	0.247181	0.463137	0.32468	0.344129	0.26702	0.335675	0.71962	0.346445	0.645001	0.33246	0.284962	0.294359	0.572366		0.8	0.366431	0.313369	0.586774	0.900101	0.272046	0.492067
0.805	0.408813	0.396373	0.228909	0.109244	0.203401	0.221846	0.18944	0.33935	0.281041	0.17029	0.17972	0.558365	0.298404	0.251686	0.44695	0.310206	0.340552	0.267044	0.324862	0.718691	0.349093	0.648962	0.330325	0.289894	0.291023	0.561113		0.805	0.349635	0.300653	0.593164	0.897783	0.265735	0.483514
0.81	0.40516	0.39128	0.234714	0.10914	0.206111	0.214372	0.184646	0.334988	0.287507	0.175395	0.171057	0.547942	0.303706	0.256808	0.429434	0.294644	0.335052	0.265396	0.318408	0.716449	0.349771	0.651086	0.331876	0.298114	0.290039	0.550549		0.81	0.331135	0.287865	0.595896	0.889222	0.260649	0.473013
0.815	0.399666	0.384442	0.240919	0.109145	0.210172	0.20676	0.180018	0.330748	0.293538	0.18004	0.16251	0.535725	0.312094	0.262216	0.411333	0.278822	0.32785	0.261747	0.316684	0.713883	0.348498	0.650887	0.337488	0.308457	0.290345	0.540892		0.815	0.311976	0.275319	0.593934	0.875872	0.257319	0.460949
0.82	0.392414	0.37559	0.246957	0.109227	0.215035	0.19907	0.17593	0.327408	0.299005	0.184225	0.154459	0.522058	0.323014	0.267467	0.39361	0.263591	0.319216	0.256068	0.319516	0.712068	0.345516	0.648015	0.347151	0.319568	0.291038	0.532432		0.82	0.293399	0.263124	0.586761	0.859512	0.255975	0.447848
0.825	0.38373	0.364693	0.252229	0.109265	0.220215	0.191494	0.172742	0.32568	0.303771	0.187986	0.147222	0.507454	0.335679	0.272058	0.377369	0.249718	0.309479	0.248612	0.326209	0.711988	0.341271	0.642305	0.360402	0.33013	0.291563	0.525555		0.825	0.276674	0.251237	0.574423	0.842018	0.256595	0.434355
0.83	0.374186	0.351978	0.256176	0.109104	0.22532	0.18435	0.170775	0.326057	0.307701	0.191348	0.141039	0.492532	0.349208	0.275483	0.36376	0.237804	0.29905	0.239855	0.335645	0.714368	0.336357	0.633821	0.376328	0.339104	0.291797	0.520723		0.83	0.262913	0.239586	0.557503	0.825153	0.258971	0.421209
0.835	0.364547	0.337893	0.25836	0.108631	0.230082	0.178025	0.170282	0.328695	0.310672	0.194302	0.136063	0.477972	0.362783	0.277289	0.353849	0.228231	0.288422	0.230401	0.34647	0.71955	0.331439	0.62288	0.39365	0.345918	0.292026	0.518396		0.835	0.252949	0.228192	0.537033	0.810362	0.262768	0.409204
0.84	0.355673	0.323033	0.258544	0.107823	0.234361	0.172903	0.171427	0.333337	0.312589	0.196801	0.13237	0.464463	0.375762	0.277126	0.348504	0.221139	0.278156	0.220881	0.357294	0.727417	0.327161	0.610055	0.410885	0.350575	0.292826	0.518918		0.84	0.247253	0.217263	0.514328	0.798616	0.26757	0.399143
0.845	0.348385	0.308045	0.256745	0.106781	0.238157	0.169271	0.174264	0.339316	0.313406	0.198777	0.129976	0.452653	0.387748	0.274791	0.34827	0.216445	0.268839	0.211869	0.3669	0.737397	0.324047	0.596143	0.42654	0.353628	0.294896	0.522404		0.845	0.245933	0.2072	0.490801	0.790312	0.272908	0.391782
0.85	0.343334	0.293535	0.253263	0.105724	0.241594	0.167253	0.178722	0.345631	0.313137	0.200175	0.128859	0.443102	0.398577	0.270251	0.353285	0.213882	0.261022	0.20381	0.374392	0.748524	0.32242	0.582104	0.4393	0.356055	0.298881	0.528662		0.85	0.24876	0.198522	0.467755	0.785274	0.278281	0.387755
0.855	0.340882	0.280001	0.24865	0.104945	0.244886	0.166769	0.184603	0.351098	0.311877	0.200995	0.128971	0.436219	0.408257	0.263648	0.36323	0.213062	0.255135	0.196982	0.379273	0.759557	0.322338	0.56894	0.448189	0.359045	0.305229	0.537173		0.855	0.255225	0.191735	0.446219	0.782853	0.283169	0.387509
0.86	0.34103	0.267795	0.243651	0.104755	0.248283	0.167533	0.191588	0.354552	0.309807	0.201321	0.130244	0.4322	0.416857	0.255286	0.377332	0.21354	0.251416	0.191491	0.38144	0.769141	0.323571	0.557552	0.452634	0.363747	0.314094	0.547139		0.86	0.264579	0.187177	0.426837	0.782124	0.28706	0.39125
0.865	0.343408	0.257135	0.239102	0.105408	0.251984	0.169096	0.199255	0.355062	0.307198	0.201326	0.132594	0.430963	0.424388	0.245593	0.394437	0.214871	0.24986	0.18729	0.381107	0.775984	0.325619	0.548587	0.452474	0.371043	0.325304	0.557593		0.865	0.275879	0.184917	0.409849	0.782139	0.289492	0.398913
0.87	0.347337	0.248136	0.235817	0.107053	0.25606	0.170909	0.207118	0.352114	0.304401	0.201252	0.135922	0.432122	0.430717	0.235085	0.413132	0.21666	0.250213	0.184226	0.378692	0.779037	0.32778	0.542313	0.447876	0.381392	0.338371	0.567542		0.87	0.288033	0.184724	0.395144	0.782179	0.290095	0.410156
0.875	0.35194	0.240866	0.234462	0.109702	0.260396	0.172415	0.214671	0.34573	0.301821	0.201362	0.140121	0.435004	0.435516	0.224324	0.431916	0.218587	0.252003	0.182111	0.374697	0.777648	0.32927	0.538566	0.439223	0.394753	0.352541	0.576112		0.875	0.299874	0.186137	0.382368	0.781928	0.288649	0.424385
0.88	0.356293	0.235394	0.235465	0.113239	0.264668	0.17313	0.22143	0.336487	0.299873	0.201877	0.145089	0.438736	0.438279	0.213877	0.449387	0.220422	0.254619	0.180801	0.369605	0.77167	0.329354	0.536772	0.426989	0.410617	0.366869	0.582668		0.88	0.310266	0.188601	0.371057	0.781542	0.285125	0.440784
0.885	0.359581	0.231825	0.238941	0.117449	0.268386	0.172727	0.226971	0.325443	0.298936	0.20292	0.150745	0.442375	0.438385	0.204291	0.464413	0.222024	0.257414	0.180272	0.363816	0.761498	0.327493	0.536063	0.411648	0.428103	0.380321	0.586876		0.885	0.318251	0.191631	0.360747	0.781563	0.279718	0.458359
0.89	0.361216	0.230304	0.244679	0.122065	0.270973	0.171077	0.230948	0.313967	0.299301	0.204464	0.157036	0.445067	0.435212	0.196073	0.476245	0.223325	0.259808	0.180674	0.357621	0.748043	0.323456	0.535432	0.393631	0.446103	0.391878	0.588713		0.89	0.323205	0.194959	0.351049	0.782732	0.272849	0.475986
0.895	0.360916	0.230988	0.252166	0.126817	0.271885	0.168266	0.233103	0.303529	0.301142	0.206324	0.163935	0.446189	0.428255	0.18966	0.484563	0.22432	0.261382	0.182336	0.351208	0.732621	0.317384	0.533915	0.373351	0.463427	0.40065	0.588419		0.895	0.324968	0.1986	0.341696	0.785731	0.265146	0.492469
0.9	0.358707	0.234001	0.260668	0.131473	0.270733	0.164572	0.233261	0.295466	0.304507	0.208164	0.171421	0.445439	0.41725	0.185394	0.489435	0.225047	0.261925	0.185729	0.344679	0.716789	0.309774	0.530737	0.351252	0.478935	0.405976	0.58641		0.9	0.323916	0.202827	0.332546	0.79093	0.257397	0.50662
0.905	0.35488	0.23939	0.269331	0.135857	0.267377	0.160409	0.231327	0.290784	0.309341	0.209547	0.179441	0.442846	0.402253	0.18349	0.491225	0.225573	0.261441	0.191364	0.338086	0.70216	0.301404	0.525401	0.327887	0.491622	0.4075	0.583167		0.905	0.320931	0.208062	0.323591	0.79822	0.250477	0.517359
0.91	0.349908	0.247086	0.277306	0.139856	0.261974	0.156252	0.227298	0.290005	0.315523	0.210003	0.187875	0.438715	0.383687	0.184003	0.490457	0.225983	0.260107	0.199664	0.331454	0.690206	0.293183	0.517722	0.30396	0.500672	0.405204	0.579139		0.91	0.317281	0.214703	0.31495	0.806946	0.245258	0.523841
0.915	0.344339	0.256915	0.283854	0.143416	0.254971	0.152568	0.221272	0.293097	0.322891	0.209111	0.196498	0.433519	0.362328	0.186815	0.487693	0.226365	0.258198	0.21082	0.324802	0.682091	0.285972	0.507796	0.280329	0.505483	0.399394	0.574665		0.915	0.314426	0.222952	0.306864	0.815986	0.242511	0.525574
0.92	0.338704	0.26863	0.288424	0.146537	0.247044	0.149746	0.213475	0.299482	0.331263	0.206574	0.204975	0.427791	0.33924	0.191635	0.483454	0.226805	0.256	0.224682	0.318156	0.678559	0.280398	0.495944	0.257958	0.505687	0.39065	0.569947		0.92	0.313786	0.232685	0.29968	0.823928	0.242798	0.52251
0.925	0.333436	0.281959	0.290695	0.149264	0.238993	0.148059	0.20427	0.308118	0.340414	0.202285	0.212885	0.422037	0.315666	0.198036	0.47818	0.22738	0.253734	0.240696	0.311554	0.679859	0.276718	0.482637	0.237809	0.50116	0.379734	0.565061		0.925	0.316513	0.243415	0.293812	0.829312	0.246385	0.515078
0.93	0.328817	0.296651	0.290574	0.151684	0.231623	0.147641	0.194155	0.317653	0.350032	0.196356	0.219772	0.416716	0.292886	0.205508	0.47226	0.228151	0.251517	0.25793	0.305052	0.685731	0.274747	0.468424	0.220726	0.49205	0.367496	0.560019		0.93	0.323321	0.254348	0.289679	0.830874	0.253165	0.504135
0.935	0.324959	0.312488	0.288162	0.153918	0.225625	0.148492	0.183726	0.326619	0.35968	0.189116	0.225218	0.412264	0.272068	0.213518	0.466069	0.229167	0.249367	0.275165	0.298734	0.695438	0.273897	0.453864	0.207326	0.478789	0.354783	0.554843		0.935	0.334376	0.264534	0.287621	0.827744	0.262641	0.490837
0.94	0.321797	0.329247	0.28371	0.156105	0.221483	0.150498	0.173626	0.333647	0.368763	0.181072	0.228924	0.409165	0.254129	0.221579	0.460018	0.230464	0.247253	0.291053	0.292726	0.707822	0.273304	0.439474	0.197927	0.462102	0.342367	0.549637		0.94	0.349267	0.273062	0.287821	0.819564	0.273941	0.476458
0.945	0.31913	0.346633	0.277576	0.158378	0.219411	0.153458	0.164464	0.337659	0.376554	0.172845	0.230765	0.408005	0.239638	0.229284	0.454567	0.23207	0.245167	0.304296	0.287217	0.721412	0.272022	0.425688	0.192538	0.442974	0.330906	0.544616		0.945	0.367059	0.279246	0.29024	0.806515	0.285897	0.462188
0.95	0.316676	0.364198	0.27018	0.16084	0.219352	0.157124	0.156751	0.338014	0.382271	0.165087	0.230819	0.409489	0.228771	0.236325	0.450201	0.234013	0.243197	0.313825	0.282475	0.734565	0.269253	0.412821	0.190914	0.422589	0.320926	0.540079		0.95	0.386398	0.282759	0.294599	0.789278	0.29717	0.448971
0.955	0.314143	0.381289	0.261987	0.163537	0.221003	0.161248	0.150846	0.334581	0.385204	0.158406	0.229354	0.414384	0.221341	0.24249	0.447372	0.23632	0.241561	0.318935	0.278852	0.745652	0.264525	0.401059	0.19266	0.402224	0.312827	0.536332		0.955	0.40567	0.283684	0.300392	0.768957	0.306405	0.437393
0.96	0.311315	0.397058	0.253476	0.16645	0.223894	0.165616	0.14692	0.327726	0.384854	0.153299	0.226773	0.423376	0.216881	0.247634	0.446417	0.239026	0.240593	0.319359	0.276758	0.753278	0.257801	0.390462	0.197352	0.383119	0.306904	0.533568		0.96	0.423194	0.28246	0.30695	0.747002	0.312387	0.427665
0.965	0.308114	0.410549	0.245126	0.169503	0.22747	0.170087	0.14497	0.318222	0.381066	0.150118	0.223541	0.436876	0.214783	0.251661	0.447492	0.242166	0.240668	0.315283	0.276613	0.756514	0.24948	0.380986	0.20464	0.366348	0.303375	0.53176		0.965	0.43741	0.279765	0.313522	0.725143	0.314196	0.41968
0.97	0.304631	0.420831	0.237382	0.172583	0.231186	0.174602	0.144842	0.307112	0.374088	0.14905	0.2201	0.454815	0.214431	0.254499	0.450528	0.245769	0.242087	0.307286	0.278761	0.755092	0.240299	0.372521	0.214303	0.352701	0.302404	0.530584		0.97	0.447062	0.276356	0.319367	0.705346	0.311315	0.413128
0.975	0.301117	0.427178	0.23062	0.175574	0.234583	0.179177	0.146284	0.295537	0.36457	0.150122	0.216807	0.476494	0.215326	0.256099	0.455238	0.249846	0.244964	0.296243	0.28338	0.749512	0.231166	0.364934	0.226231	0.34261	0.304126	0.529417		0.975	0.451331	0.272922	0.323834	0.689743	0.30371	0.40764
0.98	0.297931	0.429203	0.225119	0.178386	0.237329	0.183864	0.149	0.284579	0.353464	0.153219	0.213898	0.500545	0.217149	0.256441	0.461156	0.254368	0.249139	0.283201	0.290398	0.741015	0.222981	0.35811	0.240345	0.336127	0.308648	0.527407		0.98	0.449917	0.269984	0.326424	0.680521	0.291856	0.40293
0.985	0.295467	0.426951	0.221036	0.180961	0.23924	0.188704	0.152705	0.275123	0.341871	0.158102	0.211485	0.525032	0.219757	0.255538	0.467708	0.259251	0.254164	0.269254	0.299443	0.731399	0.216478	0.351981	0.256461	0.332959	0.316034	0.523598		0.985	0.443048	0.267854	0.326822	0.679726	0.276723	0.398899
0.99	0.294082	0.420894	0.218415	0.183272	0.240259	0.193669	0.157162	0.267769	0.330855	0.164433	0.209587	0.547699	0.223139	0.25345	0.474283	0.264332	0.259371	0.255423	0.309833	0.722698	0.212138	0.346536	0.274169	0.332548	0.326264	0.517097		0.99	0.43142	0.266658	0.324906	0.688973	0.259712	0.395682
0.995	0.294054	0.411862	0.217206	0.185301	0.24042	0.198623	0.162199	0.262784	0.321278	0.171798	0.208176	0.566307	0.227325	0.250272	0.480295	0.269361	0.26401	0.242582	0.32063	0.716769	0.210161	0.341814	0.292737	0.334185	0.339168	0.507223		0.995	0.416094	0.266389	0.320738	0.709124	0.242545	0.393637
1	0.29557	0.40091	0.217313	0.187008	0.239808	0.203316	0.167707	0.260104	0.313681	0.179742	0.20721	0.579004	0.232318	0.246128	0.485216	0.274002	0.26742	0.23141	0.330727	0.714896	0.210499	0.337888	0.311112	0.337138	0.354364	0.493638		1	0.398357	0.266976	0.314542	0.739958	0.227099	0.393269
1.005	0.298756	0.389171	0.218631	0.188318	0.238522	0.207412	0.173612	0.259372	0.308254	0.187803	0.206663	0.584636	0.238056	0.24115	0.488586	0.277848	0.269197	0.222382	0.338976	0.717491	0.212913	0.33483	0.328001	0.34076	0.371207	0.476424		1.005	0.379588	0.268328	0.306671	0.779962	0.215207	0.395109
1.01	0.30371	0.377727	0.221077	0.189113	0.236667	0.210548	0.179833	0.260012	0.304866	0.195554	0.206517	0.582921	0.244425	0.235463	0.490022	0.280459	0.269307	0.215799	0.344317	0.723988	0.217037	0.332701	0.342042	0.344575	0.388784	0.456106		1.01	0.361134	0.270348	0.297574	0.826285	0.208435	0.399579
1.015	0.310529	0.367515	0.224587	0.18925	0.234347	0.212402	0.186242	0.261329	0.303165	0.202644	0.206739	0.574462	0.251319	0.229184	0.489227	0.281415	0.26811	0.211824	0.345902	0.73295	0.222436	0.331531	0.35202	0.348304	0.405958	0.433621		1.015	0.344213	0.272915	0.287758	0.874931	0.20786	0.406875
1.02	0.319298	0.359271	0.229094	0.188594	0.231693	0.212761	0.192631	0.262618	0.3027	0.20883	0.207245	0.56058	0.258714	0.222437	0.486009	0.280382	0.266287	0.210525	0.343193	0.742384	0.228643	0.331324	0.357073	0.351853	0.421487	0.410233		1.02	0.329851	0.275854	0.277758	0.921177	0.213902	0.41688
1.025	0.330025	0.353515	0.234481	0.18705	0.228875	0.211553	0.198714	0.263283	0.303032	0.213984	0.207859	0.54303	0.266718	0.215371	0.480332	0.277175	0.2647	0.211905	0.336033	0.750185	0.235191	0.332063	0.356845	0.355246	0.43417	0.387404		1.025	0.318828	0.278924	0.268103	0.960153	0.226239	0.429149
1.03	0.342558	0.35054	0.240546	0.184594	0.226108	0.20886	0.20415	0.262939	0.303813	0.218094	0.208313	0.523663	0.275572	0.208189	0.472361	0.271808	0.264202	0.215894	0.324672	0.754601	0.241653	0.333719	0.351542	0.358552	0.443015	0.366628		1.03	0.311635	0.281829	0.259303	0.987505	0.243822	0.442946
1.035	0.356492	0.350425	0.246976	0.181281	0.223644	0.20489	0.208593	0.261496	0.304815	0.221231	0.208251	0.504113	0.285575	0.201162	0.462484	0.26451	0.265461	0.22233	0.309775	0.754619	0.247674	0.336241	0.341893	0.361805	0.447383	0.349249		1.035	0.308439	0.284274	0.251831	1	0.265012	0.457335
1.04	0.371115	0.353026	0.253369	0.177245	0.221743	0.199949	0.211763	0.259203	0.305921	0.223522	0.207291	0.485578	0.296957	0.194624	0.451318	0.255704	0.26883	0.23092	0.292374	0.750156	0.253021	0.339544	0.329018	0.364971	0.447074	0.336283		1.04	0.30904	0.28604	0.246121	0.995968	0.287812	0.471291
1.045	0.385429	0.357987	0.259281	0.17268	0.220628	0.194402	0.213503	0.256647	0.307088	0.225107	0.205086	0.468724	0.309719	0.188945	0.439643	0.245953	0.274288	0.241206	0.273797	0.742033	0.257619	0.343474	0.314251	0.367943	0.442332	0.328284		1.045	0.31285	0.287065	0.242547	0.975511	0.310153	0.483815
1.05	0.398253	0.364751	0.264298	0.16781	0.220453	0.188653	0.213822	0.254701	0.308311	0.22612	0.201406	0.453723	0.323511	0.184484	0.42831	0.235871	0.28146	0.252559	0.255552	0.731732	0.261569	0.347783	0.298955	0.370591	0.433779	0.325266		1.05	0.318909	0.287489	0.241397	0.940437	0.330192	0.494025
1.055	0.408403	0.372594	0.268113	0.162867	0.221271	0.183121	0.212894	0.254412	0.309596	0.226671	0.196201	0.440378	0.337575	0.18154	0.418118	0.226031	0.289704	0.264205	0.239185	0.721011	0.26514	0.352106	0.284374	0.37283	0.422289	0.326716		1.055	0.325954	0.287648	0.242826	0.893964	0.34656	0.501219
1.06	0.414909	0.380679	0.270589	0.158063	0.223026	0.17823	0.211028	0.256846	0.31095	0.226845	0.189632	0.428309	0.350786	0.1803	0.409699	0.216887	0.29823	0.275287	0.22613	0.711459	0.268739	0.355965	0.271528	0.37468	0.408838	0.331677		1.06	0.332545	0.288017	0.246792	0.840242	0.358511	0.504913
1.065	0.41721	0.388128	0.271781	0.153585	0.225563	0.174376	0.208591	0.262895	0.312389	0.226707	0.182074	0.417127	0.361806	0.180819	0.403433	0.208723	0.306228	0.284957	0.217556	0.704132	0.272843	0.358805	0.261177	0.376301	0.394357	0.338907		1.065	0.337242	0.2891	0.253004	0.783799	0.365956	0.504861
1.07	0.415282	0.394116	0.271924	0.149582	0.228655	0.17189	0.205936	0.273091	0.313941	0.226311	0.174064	0.406583	0.369312	0.183013	0.399427	0.201645	0.312977	0.292466	0.21425	0.699333	0.277928	0.360051	0.253801	0.377977	0.379628	0.347066		1.07	0.338795	0.291306	0.260888	0.728991	0.369374	0.501074
1.075	0.409663	0.397956	0.271384	0.146174	0.232038	0.170987	0.203311	0.287449	0.315643	0.225707	0.166236	0.396642	0.372246	0.186688	0.397547	0.195608	0.317923	0.297248	0.216548	0.696595	0.284384	0.359183	0.249609	0.380059	0.365225	0.354892		1.075	0.33632	0.294848	0.2696	0.679536	0.369635	0.493837
1.08	0.401354	0.399189	0.270588	0.143462	0.235451	0.171716	0.200819	0.305379	0.317524	0.224945	0.159225	0.387501	0.370034	0.191565	0.397497	0.190476	0.320709	0.298984	0.224309	0.694872	0.292451	0.35581	0.248542	0.382876	0.351505	0.361347		1.08	0.329421	0.299682	0.2781	0.638184	0.367773	0.483726
1.085	0.391635	0.397652	0.269938	0.141534	0.238672	0.173933	0.198397	0.325703	0.31957	0.224079	0.153579	0.37954	0.362719	0.197329	0.398919	0.186083	0.321182	0.297614	0.236963	0.69288	0.302162	0.349722	0.25027	0.386644	0.338645	0.365697		1.085	0.31824	0.305498	0.285285	0.606545	0.364772	0.47161
1.09	0.381829	0.393524	0.269752	0.14048	0.241541	0.177299	0.195847	0.346762	0.321696	0.223176	0.149684	0.373231	0.350972	0.203656	0.401486	0.182297	0.319371	0.293335	0.253588	0.689496	0.313323	0.340926	0.254209	0.391397	0.326694	0.367518		1.09	0.30343	0.311777	0.290149	0.585077	0.361401	0.458622
1.095	0.373074	0.387325	0.270216	0.140394	0.243962	0.181325	0.1929	0.366626	0.323727	0.222322	0.147714	0.36902	0.335975	0.210233	0.404959	0.179055	0.315454	0.286547	0.273028	0.684118	0.325504	0.329655	0.259554	0.396958	0.315638	0.366662		1.095	0.28607	0.317876	0.291964	0.573207	0.358129	0.44608
1.1	0.366163	0.379872	0.271372	0.141372	0.245888	0.185446	0.189292	0.383352	0.325412	0.221626	0.147614	0.367219	0.319214	0.216757	0.409205	0.176377	0.309712	0.277787	0.294019	0.676886	0.338076	0.316349	0.265362	0.402962	0.305461	0.363173		1.1	0.267542	0.323131	0.290421	0.569587	0.355121	0.435362
1.105	0.361471	0.372181	0.273136	0.143507	0.247283	0.189104	0.184843	0.395244	0.32646	0.221227	0.149126	0.367912	0.30221	0.222935	0.414171	0.174357	0.302494	0.267657	0.315321	0.668694	0.350258	0.301632	0.270669	0.408911	0.296203	0.357214		1.105	0.249389	0.326943	0.285715	0.572406	0.352304	0.427753
1.11	0.358975	0.365318	0.275334	0.146863	0.248084	0.191842	0.179504	0.401078	0.326614	0.221279	0.151829	0.370918	0.286276	0.228473	0.419842	0.173124	0.294176	0.25674	0.335828	0.660992	0.361192	0.286275	0.274633	0.414261	0.287995	0.349009		1.11	0.233174	0.328854	0.278537	0.579744	0.349467	0.424267
1.115	0.358352	0.360241	0.277743	0.151463	0.248152	0.193363	0.173376	0.400242	0.325723	0.221936	0.155213	0.375803	0.272328	0.233072	0.426192	0.172804	0.285126	0.245556	0.354655	0.655421	0.370048	0.271144	0.276669	0.418506	0.281085	0.338826		1.115	0.220352	0.328579	0.269989	0.589906	0.346373	0.425509
1.12	0.359117	0.357637	0.280133	0.157263	0.247264	0.193562	0.166695	0.392774	0.32382	0.223328	0.158759	0.381962	0.260804	0.236444	0.433148	0.173471	0.275686	0.234534	0.371192	0.653364	0.376121	0.25714	0.276533	0.421235	0.275847	0.326995		1.12	0.212146	0.326024	0.261411	0.601682	0.34285	0.431576
1.125	0.360747	0.357817	0.282291	0.164136	0.245118	0.192525	0.159789	0.379307	0.321156	0.225533	0.162009	0.38873	0.251696	0.238326	0.440578	0.175117	0.26616	0.224021	0.385117	0.655562	0.378941	0.245126	0.274347	0.422174	0.272757	0.313949		1.125	0.209442	0.321281	0.25417	0.614483	0.338855	0.442042
1.13	0.362786	0.360669	0.284041	0.171862	0.241391	0.19049	0.153019	0.360935	0.31819	0.228561	0.164632	0.395514	0.244674	0.238518	0.448303	0.177628	0.256822	0.214314	0.396369	0.661874	0.378348	0.235852	0.270553	0.421186	0.272354	0.300268		1.13	0.212705	0.314614	0.249441	0.628345	0.334506	0.456009
1.135	0.36489	0.365692	0.285254	0.180125	0.235805	0.187801	0.146724	0.339041	0.315529	0.232338	0.166455	0.401898	0.23927	0.236914	0.456125	0.180794	0.24793	0.2057	0.405091	0.671276	0.374528	0.229883	0.265795	0.418253	0.275168	0.286693		1.135	0.221914	0.306441	0.248024	0.64378	0.330077	0.472217
1.14	0.366838	0.372096	0.285861	0.188522	0.22822	0.184848	0.141181	0.315119	0.313818	0.236718	0.167468	0.407712	0.235062	0.233539	0.463854	0.184329	0.239744	0.198498	0.411549	0.682092	0.367996	0.22756	0.260788	0.413452	0.281645	0.274098		1.14	0.236539	0.297295	0.25023	0.661533	0.325966	0.489196
1.145	0.368518	0.378942	0.28587	0.196594	0.218706	0.182016	0.136574	0.290616	0.313608	0.241487	0.167799	0.413039	0.231826	0.228563	0.471339	0.187908	0.232539	0.193061	0.41605	0.692396	0.35951	0.228988	0.256179	0.406936	0.292057	0.263415		1.145	0.255564	0.287777	0.255853	0.682277	0.322637	0.505421
1.15	0.369898	0.385296	0.285385	0.203858	0.20758	0.179638	0.132999	0.266827	0.315236	0.246392	0.167666	0.418157	0.229607	0.222303	0.478479	0.191215	0.226599	0.189772	0.418881	0.700474	0.349951	0.234051	0.252451	0.398919	0.306426	0.25552		1.15	0.277545	0.278488	0.264229	0.706351	0.320555	0.519462
1.155	0.371008	0.390357	0.284618	0.209869	0.195408	0.177961	0.130471	0.244811	0.318742	0.251156	0.167316	0.423459	0.228711	0.215206	0.485224	0.193993	0.222202	0.188991	0.420267	0.705226	0.340181	0.242443	0.249869	0.389684	0.324479	0.251099		1.155	0.300731	0.269937	0.274363	0.73357	0.320094	0.530095
1.16	0.371922	0.393542	0.283875	0.214274	0.182941	0.177122	0.12895	0.225368	0.32386	0.255511	0.166964	0.42934	0.229628	0.207806	0.491571	0.196081	0.219576	0.191003	0.420369	0.706386	0.330914	0.253701	0.248489	0.379589	0.345628	0.250542		1.16	0.323212	0.262457	0.285092	0.763183	0.321471	0.536402
1.165	0.37275	0.394533	0.283518	0.216868	0.171028	0.177134	0.128363	0.209033	0.330069	0.259217	0.166756	0.436103	0.232898	0.200672	0.497538	0.19744	0.218868	0.195952	0.419297	0.704534	0.322635	0.267204	0.248197	0.369065	0.369	0.253873		1.165	0.343104	0.256134	0.29525	0.793945	0.324674	0.537824
1.17	0.373612	0.393271	0.283896	0.21763	0.160494	0.177879	0.128627	0.196088	0.336706	0.262085	0.166748	0.443885	0.238972	0.194348	0.503152	0.198154	0.220101	0.203803	0.417143	0.700883	0.315565	0.282158	0.248776	0.358614	0.393507	0.260741		1.17	0.358741	0.250772	0.303813	0.824296	0.329441	0.534208
1.175	0.374608	0.389926	0.285262	0.216735	0.152025	0.179123	0.12966	0.186605	0.343099	0.263989	0.166917	0.452613	0.248095	0.189299	0.508424	0.198421	0.223163	0.214311	0.414001	0.696947	0.309686	0.297578	0.249973	0.348799	0.417943	0.270483		1.175	0.36886	0.245921	0.310001	0.852581	0.335271	0.52582
1.18	0.375772	0.384859	0.287703	0.214525	0.146075	0.180547	0.131388	0.180483	0.348685	0.264883	0.167188	0.462007	0.260227	0.185873	0.513339	0.198511	0.227804	0.227038	0.409966	0.69416	0.304808	0.312283	0.251557	0.340229	0.441104	0.282233		1.18	0.372741	0.240963	0.313339	0.877249	0.341488	0.513336
1.185	0.377041	0.378572	0.291089	0.211456	0.142816	0.181793	0.133735	0.177506	0.353076	0.26479	0.167477	0.471611	0.275027	0.184275	0.517844	0.198724	0.233669	0.241373	0.405121	0.693561	0.30065	0.324957	0.253352	0.33355	0.461905	0.295049		1.185	0.370295	0.235258	0.313674	0.896995	0.34735	0.497802
1.19	0.378235	0.37168	0.295084	0.208026	0.142134	0.182523	0.136628	0.177394	0.356067	0.263803	0.167724	0.480861	0.291881	0.184568	0.521839	0.199329	0.240341	0.256575	0.399499	0.69561	0.296936	0.334275	0.255263	0.329434	0.479482	0.308036		1.19	0.362067	0.228309	0.311168	0.910833	0.352173	0.48054
1.195	0.379067	0.364864	0.299188	0.204688	0.143674	0.182472	0.139984	0.17985	0.357602	0.262062	0.167911	0.489165	0.309965	0.18668	0.525168	0.200518	0.247392	0.271826	0.393052	0.700146	0.293473	0.339094	0.257271	0.328559	0.493261	0.320416		1.195	0.349166	0.219918	0.306263	0.918104	0.355458	0.463016
1.2	0.379194	0.358842	0.30283	0.201788	0.146907	0.181491	0.143721	0.184591	0.357701	0.259742	0.168059	0.495997	0.328322	0.190434	0.527615	0.202371	0.254439	0.286266	0.385648	0.706481	0.290212	0.338676	0.259426	0.331567	0.502986	0.331558		1.2	0.333108	0.210286	0.299628	0.918465	0.35698	0.44667
1.205	0.378281	0.354314	0.305474	0.199519	0.151227	0.179564	0.147758	0.191354	0.356411	0.257046	0.168211	0.500965	0.34594	0.195568	0.528904	0.20484	0.261181	0.299045	0.377094	0.713568	0.287288	0.332871	0.261831	0.338988	0.508718	0.340958		1.205	0.31561	0.20004	0.292086	0.911871	0.356809	0.432735
1.21	0.376078	0.351899	0.306723	0.197905	0.156025	0.176794	0.152023	0.199882	0.353778	0.254193	0.168396	0.503847	0.361815	0.201766	0.528723	0.207765	0.267418	0.309362	0.367202	0.720218	0.285023	0.32222	0.264617	0.351137	0.510792	0.348191		1.21	0.298353	0.190152	0.284526	0.898596	0.355286	0.422073
1.215	0.372477	0.352074	0.306398	0.196822	0.16076	0.173369	0.156462	0.209889	0.349868	0.251423	0.168597	0.504588	0.375019	0.208682	0.526761	0.210908	0.273051	0.316525	0.355867	0.725285	0.283902	0.307925	0.267921	0.367988	0.509769	0.352877		1.215	0.282768	0.181786	0.27781	0.879262	0.35292	0.415072
1.22	0.367547	0.35511	0.304575	0.196036	0.165003	0.169513	0.161031	0.221023	0.344811	0.248985	0.16874	0.503255	0.384754	0.215973	0.522778	0.21401	0.278053	0.320018	0.343149	0.727827	0.284502	0.291683	0.27186	0.389066	0.506379	0.354676		1.22	0.26987	0.176097	0.272681	0.854876	0.350283	0.411617
1.225	0.361527	0.361038	0.301568	0.19526	0.168457	0.165444	0.165688	0.232834	0.338867	0.247129	0.168698	0.499975	0.390418	0.223319	0.516681	0.216837	0.282438	0.319576	0.329315	0.72721	0.287394	0.275414	0.276492	0.413393	0.50146	0.353325		1.225	0.260175	0.174019	0.26968	0.826839	0.347885	0.411149
1.23	0.354807	0.369641	0.297872	0.194207	0.170961	0.161344	0.170376	0.244772	0.332455	0.246083	0.168323	0.494878	0.391679	0.230455	0.508601	0.21923	0.286223	0.315255	0.314832	0.723161	0.29303	0.260952	0.281797	0.439509	0.495907	0.348712		1.23	0.253718	0.17611	0.269097	0.79688	0.346095	0.412793
1.235	0.347871	0.380481	0.294057	0.192648	0.172486	0.157363	0.17501	0.256207	0.326152	0.246023	0.167495	0.488076	0.388539	0.237186	0.498936	0.221127	0.289408	0.307469	0.300305	0.715761	0.301617	0.249755	0.287652	0.465596	0.490614	0.34096		1.235	0.250151	0.182468	0.27095	0.766931	0.345098	0.415531
1.24	0.34126	0.392944	0.29065	0.190446	0.173122	0.153636	0.179468	0.266482	0.320626	0.247049	0.166167	0.479688	0.381372	0.243398	0.488343	0.222564	0.291963	0.296986	0.286375	0.70541	0.313023	0.242714	0.293829	0.489674	0.486413	0.330479		1.24	0.248909	0.192739	0.274997	0.738921	0.344886	0.418368
1.245	0.33552	0.406298	0.288009	0.187587	0.173063	0.150319	0.183592	0.274997	0.316532	0.249168	0.164395	0.469906	0.370924	0.249041	0.477672	0.223652	0.293847	0.284861	0.273609	0.692744	0.326718	0.240078	0.300015	0.509863	0.483995	0.317971		1.245	0.249377	0.206205	0.280777	0.71455	0.345284	0.420477
1.25	0.331165	0.419745	0.28625	0.184189	0.172573	0.147617	0.187212	0.281287	0.314376	0.252292	0.162344	0.459059	0.358251	0.254116	0.467843	0.22455	0.295026	0.27231	0.262407	0.67854	0.341772	0.24151	0.305854	0.524629	0.483828	0.304366		1.25	0.251039	0.221915	0.287674	0.695062	0.345973	0.421288
1.255	0.328649	0.432459	0.285205	0.180496	0.171956	0.145805	0.190163	0.285096	0.3144	0.256251	0.160249	0.447672	0.344607	0.258638	0.459697	0.225419	0.2955	0.260552	0.252962	0.663608	0.356916	0.246241	0.31102	0.532995	0.486078	0.290697		1.255	0.253558	0.238831	0.295002	0.681087	0.346531	0.420526
1.26	0.32832	0.443629	0.284473	0.176856	0.171497	0.145217	0.192324	0.28642	0.316503	0.260827	0.158357	0.436451	0.331275	0.262615	0.453849	0.226399	0.295318	0.250647	0.245269	0.648703	0.370667	0.253263	0.315292	0.534653	0.490547	0.277951		1.26	0.256789	0.255947	0.30209	0.672579	0.346477	0.418203
1.265	0.330386	0.452492	0.28351	0.173681	0.17142	0.146211	0.193638	0.285499	0.32023	0.265773	0.156866	0.426215	0.319398	0.266037	0.45059	0.227593	0.294579	0.243359	0.239178	0.634458	0.381493	0.261536	0.318627	0.529972	0.49665	0.266929		1.265	0.260721	0.272364	0.308378	0.668869	0.345329	0.414585
1.27	0.334872	0.458397	0.281771	0.171392	0.171839	0.149111	0.194132	0.28277	0.324842	0.270844	0.15587	0.41777	0.309819	0.268882	0.449852	0.229061	0.293421	0.239075	0.234476	0.621361	0.388013	0.270144	0.321213	0.519905	0.503439	0.25815		1.27	0.265398	0.287316	0.313489	0.668823	0.342687	0.410143
1.275	0.341587	0.460876	0.278848	0.170357	0.172754	0.154138	0.193912	0.278776	0.329436	0.275813	0.155345	0.411772	0.302963	0.271136	0.451243	0.230839	0.291999	0.237797	0.230963	0.609772	0.389179	0.278405	0.323474	0.505813	0.509703	0.25184		1.275	0.270822	0.300168	0.317281	0.671073	0.338333	0.405479
1.28	0.350107	0.459729	0.274577	0.170833	0.174062	0.161346	0.193155	0.274059	0.333104	0.280474	0.155164	0.408606	0.298806	0.272815	0.454145	0.23295	0.290467	0.239185	0.228507	0.59997	0.384434	0.285909	0.326033	0.489257	0.514117	0.247984		1.28	0.2769	0.310387	0.319851	0.674263	0.332325	0.401251
1.285	0.359791	0.455092	0.269082	0.172913	0.175611	0.170573	0.192082	0.269054	0.335092	0.284645	0.155152	0.40833	0.296905	0.273975	0.457847	0.235421	0.28897	0.242653	0.227065	0.592219	0.373794	0.292523	0.329611	0.471792	0.515448	0.246448		1.285	0.283409	0.317538	0.321497	0.677267	0.325055	0.398076
1.29	0.369823	0.447475	0.262755	0.176502	0.177268	0.181423	0.190928	0.264022	0.334921	0.288169	0.155148	0.410689	0.296521	0.274707	0.461667	0.238278	0.287643	0.24748	0.226676	0.58681	0.357862	0.298353	0.334899	0.454788	0.512771	0.247109		1.29	0.290011	0.321284	0.322629	0.679341	0.317251	0.396428
1.295	0.379297	0.437736	0.25617	0.181306	0.17898	0.193284	0.189907	0.259018	0.332453	0.290913	0.155059	0.415194	0.29678	0.275105	0.465053	0.24153	0.286619	0.252913	0.227429	0.584077	0.337759	0.303692	0.342406	0.439317	0.505662	0.249968		1.295	0.296293	0.321428	0.323661	0.680177	0.309906	0.396558
1.3	0.387314	0.427005	0.249962	0.18686	0.180819	0.205377	0.18919	0.253917	0.327887	0.292775	0.154893	0.42124	0.296863	0.275233	0.467629	0.245143	0.286042	0.258261	0.22942	0.584357	0.31498	0.308952	0.352314	0.426099	0.494323	0.255196		1.3	0.301812	0.317959	0.324905	0.679869	0.304144	0.398435
1.305	0.393096	0.416545	0.244707	0.192558	0.182977	0.216843	0.188887	0.248483	0.321716	0.293687	0.154754	0.428225	0.296179	0.275089	0.469201	0.249001	0.286065	0.262949	0.232718	0.5879	0.291223	0.314576	0.364392	0.415497	0.479604	0.2631		1.305	0.30615	0.311099	0.326498	0.678806	0.301049	0.40175
1.31	0.396092	0.407602	0.240812	0.19772	0.185723	0.226845	0.189039	0.242458	0.314626	0.293621	0.154812	0.435648	0.294486	0.274591	0.469723	0.252888	0.286845	0.266558	0.237342	0.594753	0.268183	0.320946	0.377965	0.407553	0.462902	0.274007		1.31	0.308969	0.301334	0.328381	0.677528	0.301509	0.405975
1.315	0.396056	0.401249	0.238464	0.20165	0.189327	0.234673	0.18963	0.235655	0.307399	0.292588	0.155255	0.443159	0.291936	0.273589	0.469253	0.256482	0.288519	0.268851	0.243244	0.604657	0.247376	0.328284	0.391975	0.402039	0.445953	0.288099		1.315	0.310054	0.289408	0.33034	0.676579	0.306103	0.410468
1.32	0.39308	0.398265	0.237614	0.20371	0.193977	0.239843	0.190601	0.228032	0.300804	0.29064	0.156242	0.450559	0.289037	0.27189	0.467905	0.259389	0.291178	0.269777	0.25032	0.616985	0.229977	0.336586	0.405127	0.398509	0.430549	0.305243		1.32	0.309355	0.276276	0.332081	0.676382	0.315061	0.41461
1.325	0.387582	0.399064	0.238013	0.203398	0.199714	0.242164	0.191873	0.21972	0.295511	0.287861	0.157866	0.457764	0.286533	0.269313	0.465821	0.261195	0.294842	0.269467	0.258405	0.630761	0.216722	0.345599	0.416085	0.396357	0.418238	0.324863		1.325	0.307007	0.263019	0.33332	0.677168	0.328291	0.417924
1.33	0.380232	0.403667	0.239272	0.200406	0.206394	0.241764	0.193374	0.211021	0.292023	0.284364	0.160137	0.46475	0.285247	0.265724	0.463154	0.26155	0.299446	0.26821	0.267283	0.644749	0.207857	0.354877	0.423696	0.39487	0.410064	0.345896		1.33	0.303341	0.250733	0.333852	0.678939	0.345446	0.420172
1.335	0.371841	0.411731	0.240936	0.194676	0.213701	0.23907	0.195055	0.202364	0.290621	0.280288	0.162984	0.471486	0.28589	0.261084	0.460069	0.260239	0.30484	0.266416	0.27669	0.657612	0.203151	0.363881	0.427197	0.3933	0.406413	0.366861		1.335	0.298858	0.240397	0.333595	0.681495	0.366008	0.421393
1.34	0.363221	0.422598	0.242555	0.186423	0.221208	0.234732	0.196903	0.194245	0.291348	0.2758	0.166276	0.477891	0.288906	0.255457	0.456729	0.257249	0.310806	0.264542	0.286314	0.668089	0.201971	0.372127	0.426367	0.390958	0.406968	0.386032		1.34	0.29419	0.232756	0.332573	0.684478	0.389329	0.421888
1.345	0.355065	0.435374	0.243737	0.176126	0.228453	0.229513	0.198938	0.187156	0.294004	0.271095	0.16985	0.483801	0.294369	0.249023	0.453291	0.252798	0.317084	0.263022	0.295802	0.675172	0.203394	0.379312	0.42159	0.387319	0.410793	0.401693		1.345	0.290023	0.228236	0.330888	0.687439	0.414641	0.422157
1.35	0.347854	0.449015	0.244184	0.164489	0.235039	0.224159	0.201204	0.181528	0.298188	0.266395	0.173539	0.488977	0.301956	0.242063	0.449871	0.247314	0.323398	0.262182	0.304768	0.67823	0.206363	0.385383	0.413839	0.382137	0.416509	0.412421		1.35	0.28703	0.226904	0.328671	0.689907	0.441008	0.422807
1.355	0.341817	0.462418	0.243717	0.152365	0.240717	0.219279	0.203743	0.177686	0.303357	0.261943	0.177194	0.493123	0.311005	0.234941	0.446515	0.241386	0.329474	0.26218	0.312814	0.677071	0.209846	0.390527	0.40456	0.375524	0.422511	0.417329		1.355	0.285788	0.228486	0.326045	0.69145	0.467287	0.424448
1.36	0.336954	0.474524	0.242287	0.140667	0.245437	0.215268	0.20657	0.17582	0.308922	0.257984	0.1807	0.495933	0.320639	0.228079	0.443177	0.235675	0.335037	0.262969	0.319554	0.671933	0.212984	0.395069	0.395497	0.367978	0.427202	0.416232		1.36	0.286722	0.23245	0.323109	0.691717	0.492108	0.427594
1.365	0.333096	0.484401	0.239975	0.130272	0.249355	0.212277	0.209647	0.175973	0.314336	0.254744	0.183977	0.497141	0.32994	0.221924	0.439704	0.230812	0.339806	0.264306	0.324648	0.663413	0.215186	0.399331	0.388462	0.360342	0.429185	0.409673		1.365	0.290068	0.238127	0.319947	0.690469	0.513926	0.432576
1.37	0.329992	0.491334	0.236991	0.12193	0.2528	0.210264	0.212864	0.178034	0.319175	0.252397	0.186978	0.496571	0.338115	0.21691	0.435866	0.227308	0.343474	0.265798	0.327833	0.652335	0.216188	0.403486	0.385091	0.353685	0.42741	0.398811		1.37	0.295863	0.244855	0.316648	0.687585	0.53116	0.439494
1.375	0.327378	0.494879	0.233656	0.1162	0.256186	0.209083	0.216038	0.181738	0.32319	0.251037	0.18968	0.494176	0.344634	0.21342	0.431407	0.225483	0.34571	0.266965	0.32895	0.639593	0.21603	0.407478	0.386613	0.349124	0.421262	0.385193		1.375	0.303956	0.252111	0.313338	0.683059	0.54239	0.448194
1.38	0.325034	0.494889	0.230373	0.113406	0.259915	0.208603	0.218918	0.186677	0.326301	0.250665	0.19208	0.490052	0.349308	0.211741	0.426116	0.225432	0.346173	0.267335	0.327961	0.625984	0.215002	0.411022	0.393645	0.34764	0.410596	0.370455		1.38	0.31405	0.259603	0.310205	0.676975	0.546587	0.458297
1.385	0.322791	0.491505	0.227579	0.113628	0.264267	0.208814	0.221216	0.19232	0.328568	0.251183	0.194192	0.484432	0.352282	0.212034	0.419905	0.227029	0.344572	0.266517	0.324961	0.612062	0.213549	0.413692	0.406067	0.349895	0.395737	0.356019		1.385	0.325744	0.267288	0.307509	0.669474	0.543302	0.469252
1.39	0.320529	0.485114	0.225683	0.116706	0.269317	0.209876	0.222647	0.198058	0.330127	0.252415	0.196052	0.477659	0.353968	0.214313	0.412852	0.229974	0.340739	0.264265	0.320169	0.598061	0.212183	0.415071	0.422982	0.356118	0.377439	0.342873		1.39	0.338588	0.275332	0.305589	0.660714	0.532785	0.480424
1.395	0.318156	0.476274	0.224999	0.12227	0.274889	0.212119	0.222968	0.203257	0.33113	0.254135	0.197719	0.470138	0.354927	0.218441	0.405223	0.233862	0.334717	0.260508	0.313918	0.583888	0.211407	0.414907	0.442793	0.36605	0.356826	0.331464		1.395	0.352131	0.283991	0.304852	0.650834	0.515973	0.491182
1.4	0.315595	0.465637	0.225683	0.129794	0.280577	0.215962	0.22202	0.207335	0.3317	0.256119	0.199271	0.462289	0.35573	0.224147	0.39744	0.238268	0.326823	0.255352	0.306625	0.569207	0.211663	0.413229	0.463386	0.378976	0.335302	0.321725		1.4	0.365951	0.293467	0.305753	0.639923	0.494377	0.500981
1.405	0.312783	0.453883	0.227691	0.138646	0.285811	0.221809	0.219752	0.20983	0.331908	0.258181	0.200797	0.4545	0.356848	0.231059	0.390012	0.242827	0.317665	0.249053	0.298762	0.553602	0.213309	0.41039	0.482424	0.393803	0.314439	0.313238		1.405	0.379662	0.303768	0.308766	0.628017	0.469855	0.509422
1.41	0.309691	0.441662	0.230772	0.148165	0.289964	0.229922	0.216229	0.210464	0.331768	0.260216	0.20238	0.447094	0.35857	0.238748	0.383459	0.247302	0.308093	0.241973	0.290818	0.53676	0.216597	0.407009	0.497686	0.4092	0.295842	0.305448		1.41	0.392894	0.314602	0.314342	0.615123	0.444346	0.516265
1.415	0.306345	0.429575	0.234493	0.157735	0.29248	0.240334	0.211626	0.209182	0.331251	0.262214	0.204074	0.440326	0.360981	0.24678	0.378232	0.251612	0.299084	0.23452	0.283266	0.518645	0.221667	0.403854	0.507411	0.42374	0.280995	0.297892		1.415	0.405255	0.325364	0.322852	0.601273	0.419594	0.521429
1.42	0.302836	0.418177	0.238302	0.166854	0.292988	0.2528	0.206204	0.206157	0.330295	0.264248	0.205888	0.434393	0.363988	0.254752	0.374659	0.255829	0.291582	0.227103	0.276527	0.4996	0.228522	0.401666	0.510586	0.436058	0.27112	0.290381		1.42	0.416282	0.335191	0.334528	0.586592	0.396933	0.52496
1.425	0.299323	0.407993	0.241619	0.175198	0.291378	0.266809	0.200283	0.201775	0.328824	0.266443	0.207788	0.429457	0.367379	0.262326	0.372927	0.260135	0.286328	0.22008	0.270946	0.480354	0.23701	0.401002	0.507097	0.444996	0.267049	0.283076		1.425	0.425415	0.3431	0.349392	0.571373	0.377166	0.527009
1.43	0.296009	0.399529	0.24394	0.182643	0.287829	0.281628	0.194211	0.196577	0.326767	0.26891	0.209707	0.425668	0.37089	0.269236	0.373087	0.264748	0.283719	0.213733	0.266767	0.46193	0.246817	0.402116	0.497735	0.449718	0.269134	0.276476		1.43	0.431995	0.348162	0.367196	0.556109	0.360569	0.527804
1.435	0.293107	0.393274	0.244929	0.189269	0.282782	0.296386	0.188335	0.191198	0.324092	0.271683	0.211577	0.423179	0.374273	0.275289	0.375078	0.269842	0.28373	0.20825	0.264125	0.445494	0.257477	0.404921	0.484045	0.449805	0.277224	0.271322		1.435	0.435315	0.349665	0.387387	0.541474	0.347014	0.527642
1.44	0.2908	0.38966	0.244497	0.195303	0.276871	0.310153	0.182979	0.186278	0.320847	0.274658	0.213357	0.422129	0.377329	0.280349	0.378756	0.275469	0.285913	0.203728	0.263039	0.432159	0.268415	0.409038	0.468028	0.445301	0.290684	0.268445		1.44	0.434715	0.347244	0.4091	0.528239	0.336188	0.526873
1.445	0.289217	0.389007	0.242833	0.20105	0.270818	0.322024	0.178426	0.182388	0.317198	0.277554	0.215056	0.42261	0.379918	0.284327	0.383912	0.281515	0.28948	0.200182	0.263432	0.422828	0.279021	0.41391	0.451788	0.436714	0.308464	0.268614		1.445	0.429706	0.34093	0.431196	0.517131	0.327836	0.52587
1.45	0.288421	0.39144	0.240384	0.206794	0.265329	0.331193	0.174904	0.179958	0.31345	0.279928	0.216736	0.42462	0.381944	0.287168	0.390276	0.287688	0.293436	0.197573	0.26515	0.418077	0.288736	0.41896	0.437157	0.42496	0.329208	0.272388		1.45	0.420106	0.331135	0.452356	0.508676	0.32199	0.524978
1.455	0.288418	0.396825	0.237785	0.212704	0.260989	0.337017	0.17258	0.179241	0.310023	0.281223	0.21848	0.428024	0.383312	0.28885	0.397519	0.293561	0.296749	0.195826	0.268003	0.418112	0.297131	0.423746	0.425406	0.411255	0.351361	0.280028		1.455	0.406149	0.318577	0.471215	0.503072	0.319086	0.524444
1.46	0.289185	0.404732	0.235747	0.218781	0.258188	0.33908	0.171557	0.180296	0.307386	0.280874	0.220354	0.432529	0.383898	0.289383	0.405254	0.298633	0.298516	0.194861	0.271804	0.422773	0.303961	0.42806	0.417064	0.396966	0.373288	0.291446		1.46	0.388543	0.304178	0.486532	0.500148	0.319953	0.524343
1.465	0.290685	0.414457	0.234921	0.224834	0.25708	0.337239	0.171879	0.183015	0.305951	0.278419	0.222356	0.437707	0.383515	0.288806	0.413041	0.302416	0.298095	0.194614	0.276406	0.431588	0.30917	0.431978	0.411904	0.383439	0.393373	0.306201		1.465	0.36846	0.288957	0.497382	0.499423	0.325663	0.524533
1.47	0.292883	0.425102	0.235759	0.23052	0.257579	0.331643	0.173539	0.187178	0.305963	0.273609	0.224378	0.443053	0.381914	0.287185	0.420423	0.304514	0.295198	0.195045	0.281725	0.443826	0.312859	0.435809	0.40908	0.371833	0.410112	0.323542		1.47	0.347455	0.273934	0.503326	0.500272	0.337275	0.524662
1.475	0.295737	0.435694	0.238418	0.235422	0.259403	0.322725	0.176478	0.192517	0.307405	0.26649	0.226206	0.44807	0.378808	0.284593	0.426955	0.304681	0.289916	0.196152	0.28774	0.458562	0.31522	0.440006	0.407384	0.362993	0.422193	0.342478		1.475	0.327312	0.26006	0.504545	0.502145	0.355534	0.524233
1.48	0.299178	0.445327	0.242714	0.239147	0.26213	0.311147	0.180591	0.19878	0.309974	0.257419	0.22755	0.452374	0.373926	0.2811	0.432249	0.302845	0.282698	0.197965	0.294476	0.474734	0.316456	0.445024	0.405559	0.357386	0.428585	0.361862		1.48	0.309861	0.248152	0.501904	0.50477	0.380618	0.522737
1.485	0.303083	0.453267	0.248136	0.241421	0.265278	0.297709	0.185718	0.205783	0.313121	0.247029	0.228117	0.455778	0.36709	0.276762	0.436006	0.299106	0.274266	0.20054	0.301977	0.49121	0.316727	0.451196	0.402598	0.355102	0.428612	0.3805		1.485	0.296759	0.238853	0.496909	0.508279	0.411973	0.519803
1.49	0.307257	0.459022	0.25394	0.242152	0.268377	0.283242	0.19163	0.213419	0.316165	0.236141	0.227687	0.458333	0.358292	0.271624	0.438034	0.293711	0.265501	0.203943	0.310267	0.506869	0.316127	0.458628	0.397955	0.355926	0.422023	0.397257		1.49	0.289291	0.23259	0.491558	0.513193	0.448303	0.515332
1.495	0.311445	0.462339	0.25927	0.241447	0.271016	0.268504	0.198024	0.221638	0.318439	0.225641	0.226183	0.460308	0.347763	0.265738	0.43825	0.287009	0.257301	0.208228	0.319329	0.520698	0.314696	0.467149	0.391622	0.359441	0.409037	0.411153		1.495	0.28819	0.22955	0.488079	0.520264	0.487695	0.509586
1.5	0.315368	0.463163	0.263312	0.23958	0.272869	0.2541	0.204524	0.230398	0.319435	0.216363	0.223695	0.462118	0.335999	0.259185	0.43667	0.279422	0.250442	0.21341	0.329083	0.531905	0.312473	0.476319	0.384063	0.365135	0.390338	0.421445		1.5	0.293525	0.22966	0.488593	0.530214	0.527855	0.503178
1.505	0.318787	0.461569	0.265433	0.236918	0.273696	0.240452	0.2107	0.239598	0.318901	0.208977	0.220468	0.464195	0.323745	0.252107	0.4334	0.271409	0.245465	0.219435	0.339381	0.540006	0.309551	0.485495	0.376039	0.372488	0.367029	0.427676		1.505	0.304658	0.232594	0.494743	0.543437	0.566404	0.496997
1.51	0.321572	0.4577	0.265281	0.233845	0.273335	0.227802	0.216101	0.249017	0.316868	0.203919	0.21683	0.466854	0.311922	0.244719	0.428628	0.263448	0.242604	0.226158	0.350006	0.544891	0.30613	0.493927	0.368373	0.380993	0.340527	0.429691		1.51	0.320302	0.237797	0.50736	0.559766	0.601163	0.492059
1.515	0.323761	0.451743	0.262835	0.230672	0.271686	0.216262	0.220309	0.258273	0.313592	0.201358	0.213103	0.47018	0.30151	0.237321	0.422624	0.25602	0.241769	0.233325	0.360673	0.546826	0.302535	0.500896	0.36174	0.39014	0.312426	0.427609		1.515	0.33866	0.24453	0.526245	0.578361	0.630387	0.48934
1.52	0.325576	0.443941	0.258389	0.227597	0.268717	0.20587	0.222981	0.266825	0.309455	0.2012	0.209506	0.473975	0.293406	0.230275	0.415749	0.249585	0.24258	0.240576	0.371028	0.546394	0.299199	0.505834	0.356528	0.399363	0.284344	0.421769		1.52	0.357663	0.251934	0.550123	0.597783	0.652892	0.489617
1.525	0.327396	0.434629	0.252497	0.224681	0.264472	0.196645	0.223898	0.274008	0.304834	0.203128	0.206103	0.477773	0.288285	0.223982	0.408442	0.244559	0.244455	0.247467	0.380644	0.544393	0.296608	0.50843	0.352809	0.407986	0.257782	0.412666		1.525	0.375241	0.259115	0.576783	0.616227	0.668075	0.493339
1.53	0.329676	0.424279	0.245875	0.221872	0.259093	0.188628	0.222981	0.279122	0.299999	0.206665	0.202796	0.48094	0.286486	0.218834	0.401203	0.241274	0.24672	0.253509	0.389027	0.541708	0.295227	0.50868	0.350406	0.415213	0.234031	0.400885		1.53	0.389609	0.26525	0.603399	0.631867	0.675845	0.500559
1.535	0.332835	0.413512	0.239294	0.219044	0.252822	0.18189	0.220295	0.281526	0.295065	0.211242	0.199368	0.482812	0.287952	0.215172	0.394537	0.239929	0.248733	0.25822	0.395627	0.539184	0.295418	0.506889	0.349026	0.420171	0.214122	0.387053		1.535	0.399497	0.269691	0.626959	0.643231	0.676471	0.510906
1.54	0.337139	0.403067	0.233469	0.216047	0.245989	0.176524	0.216033	0.280759	0.290004	0.216279	0.195567	0.482845	0.292233	0.213248	0.388883	0.240553	0.24999	0.261184	0.399869	0.537523	0.297373	0.503594	0.348394	0.422019	0.198824	0.371824		1.54	0.404293	0.272079	0.644722	0.649503	0.670419	0.523615
1.545	0.34261	0.393725	0.22898	0.212744	0.23898	0.172614	0.210488	0.276616	0.284713	0.221249	0.191202	0.480744	0.29854	0.213201	0.384544	0.242977	0.250208	0.262103	0.401199	0.537213	0.301076	0.499463	0.348368	0.420108	0.188681	0.355865		1.545	0.404076	0.272429	0.654599	0.650672	0.658215	0.537599
1.55	0.34899	0.386196	0.226201	0.209034	0.232174	0.170204	0.204022	0.269213	0.279115	0.225729	0.186216	0.476525	0.305861	0.215048	0.38162	0.246841	0.24936	0.260834	0.399141	0.538494	0.306303	0.495169	0.348968	0.414138	0.184039	0.339866		1.55	0.399518	0.271174	0.655413	0.647518	0.640362	0.551567
1.555	0.355775	0.381002	0.225268	0.204857	0.225887	0.169267	0.197041	0.258979	0.273253	0.22943	0.180717	0.470515	0.313092	0.218692	0.379989	0.251628	0.24766	0.257413	0.393359	0.541338	0.31265	0.491283	0.350355	0.404269	0.18507	0.324531		1.555	0.391715	0.269133	0.646984	0.641412	0.617349	0.56418
1.56	0.362303	0.378385	0.226072	0.200182	0.220318	0.169683	0.189972	0.246622	0.267342	0.232204	0.17496	0.463295	0.319178	0.223942	0.379336	0.256732	0.245512	0.252048	0.383725	0.545464	0.319598	0.48822	0.352743	0.391162	0.191743	0.310556		1.56	0.381961	0.267407	0.630092	0.634026	0.589728	0.574224
1.565	0.367892	0.378265	0.228271	0.194996	0.21553	0.171234	0.183242	0.233041	0.261773	0.234029	0.169296	0.455606	0.32324	0.230543	0.379226	0.261538	0.243418	0.245099	0.370364	0.550366	0.326589	0.486225	0.356297	0.375897	0.20377	0.298589		1.565	0.371525	0.267191	0.606322	0.627003	0.558225	0.580793
1.57	0.371967	0.380258	0.231337	0.189299	0.211465	0.173609	0.17726	0.219224	0.257053	0.234977	0.164087	0.448247	0.324672	0.238197	0.379203	0.265513	0.241873	0.237034	0.353698	0.555361	0.333105	0.4854	0.361021	0.359812	0.220537	0.28918		1.57	0.361479	0.269543	0.577863	0.621692	0.523854	0.583436
1.575	0.37416	0.383747	0.234619	0.183115	0.207986	0.176433	0.172392	0.206132	0.253699	0.235177	0.159633	0.441989	0.323196	0.246582	0.378905	0.268271	0.24127	0.228373	0.334443	0.559667	0.338744	0.485741	0.366682	0.344272	0.24104	0.282731		1.575	0.352589	0.275164	0.547292	0.618981	0.487968	0.582238
1.58	0.374349	0.38799	0.23743	0.176508	0.20494	0.179305	0.168934	0.194589	0.252124	0.234782	0.156114	0.437504	0.318881	0.255361	0.378138	0.269623	0.241827	0.219632	0.313582	0.562488	0.343267	0.487163	0.372779	0.330431	0.263878	0.27947		1.58	0.34529	0.284221	0.517356	0.619248	0.452234	0.577805
1.585	0.372637	0.392227	0.239146	0.169612	0.202218	0.181838	0.167093	0.185189	0.252531	0.233937	0.15357	0.435323	0.312129	0.264192	0.376913	0.26959	0.243552	0.211263	0.292285	0.563105	0.346633	0.489486	0.378561	0.319048	0.28732	0.279453		1.585	0.339719	0.296292	0.490741	0.622416	0.418505	0.571157
1.59	0.369289	0.395782	0.239299	0.162649	0.199794	0.183717	0.166969	0.178228	0.254855	0.232776	0.151908	0.435794	0.303619	0.272738	0.375435	0.268384	0.246261	0.203616	0.271794	0.560956	0.348984	0.492416	0.383118	0.310376	0.309453	0.282595		1.59	0.335795	0.310425	0.469841	0.62805	0.388628	0.56353
1.595	0.364658	0.398133	0.237651	0.155927	0.197736	0.184729	0.168547	0.173677	0.258765	0.231418	0.150942	0.439063	0.294241	0.280678	0.374035	0.266365	0.249622	0.196926	0.253285	0.555688	0.350617	0.495524	0.38552	0.30417	0.328395	0.288717		1.595	0.333316	0.325319	0.456517	0.635478	0.364214	0.556138
1.6	0.359121	0.398949	0.234231	0.149826	0.196188	0.184796	0.171697	0.171189	0.263724	0.229985	0.150432	0.44505	0.285009	0.287739	0.373087	0.263979	0.253228	0.19132	0.237723	0.547192	0.351914	0.498266	0.384998	0.299779	0.342544	0.297594		1.6	0.33204	0.339572	0.451874	0.643889	0.346414	0.549946
1.605	0.353065	0.3981	0.229325	0.144746	0.195326	0.183975	0.176188	0.170166	0.269092	0.228618	0.150142	0.453444	0.276972	0.293708	0.372914	0.261681	0.256675	0.18686	0.225755	0.535601	0.353243	0.500069	0.381132	0.296317	0.350793	0.308982		1.605	0.331744	0.351934	0.456104	0.652421	0.335749	0.545496
1.61	0.346896	0.395643	0.223421	0.141047	0.195316	0.182437	0.181697	0.169866	0.274248	0.227488	0.149865	0.463724	0.271123	0.298451	0.373708	0.259866	0.259617	0.183591	0.21766	0.521294	0.354857	0.500462	0.374002	0.292855	0.352682	0.322605		1.61	0.332264	0.361501	0.468431	0.660231	0.332022	0.542843
1.615	0.341075	0.391801	0.21712	0.138986	0.196259	0.180437	0.187838	0.169539	0.278697	0.226797	0.149451	0.475207	0.268315	0.301907	0.375475	0.258803	0.261808	0.181594	0.213363	0.504879	0.356788	0.499233	0.364253	0.288608	0.348447	0.338115		1.615	0.333501	0.367803	0.487196	0.666563	0.334326	0.541587
1.62	0.336135	0.38692	0.211031	0.138664	0.198161	0.178255	0.194186	0.168575	0.282147	0.226761	0.148805	0.487127	0.269187	0.304071	0.37802	0.258595	0.263101	0.181009	0.212518	0.487175	0.358787	0.496558	0.353059	0.283082	0.33896	0.355025		1.62	0.335418	0.370789	0.510087	0.670822	0.341148	0.541026
1.625	0.33268	0.381416	0.205678	0.140003	0.200903	0.176156	0.200306	0.166633	0.284546	0.227587	0.147883	0.498718	0.274094	0.304965	0.380966	0.259172	0.263437	0.182025	0.214626	0.469171	0.360311	0.493048	0.341949	0.276156	0.325581	0.372663		1.625	0.338039	0.370718	0.534481	0.672623	0.350562	0.540348
1.63	0.331326	0.375724	0.201428	0.14276	0.204237	0.174348	0.205795	0.163714	0.286077	0.229436	0.146675	0.509308	0.283067	0.304613	0.38382	0.260304	0.262816	0.184827	0.21916	0.451955	0.360598	0.489688	0.33255	0.268109	0.309963	0.390149		1.63	0.341444	0.368017	0.557848	0.671824	0.360482	0.538857
1.635	0.332623	0.370237	0.198458	0.14657	0.207796	0.172961	0.210311	0.160169	0.287125	0.232389	0.145198	0.518376	0.295777	0.303028	0.386064	0.261651	0.261265	0.189512	0.225668	0.436607	0.358805	0.487679	0.326283	0.259568	0.293859	0.406443		1.635	0.34577	0.363158	0.578125	0.66851	0.368951	0.536154
1.64	0.336954	0.365252	0.19676	0.151008	0.211122	0.172049	0.213599	0.156628	0.288209	0.236431	0.143491	0.525573	0.31154	0.300211	0.387276	0.262829	0.258827	0.196006	0.233822	0.424072	0.354194	0.4882	0.324083	0.251416	0.278953	0.420445		1.64	0.351202	0.35659	0.594003	0.662953	0.374407	0.532249
1.645	0.344453	0.360947	0.196179	0.155664	0.213724	0.171597	0.215508	0.153869	0.289907	0.241448	0.141618	0.530715	0.329356	0.296175	0.387234	0.263482	0.255548	0.203998	0.243429	0.415039	0.346333	0.492164	0.326221	0.244657	0.266731	0.431144		1.645	0.35795	0.348737	0.605058	0.65555	0.37591	0.527583
1.65	0.354972	0.35737	0.196471	0.160192	0.215142	0.171541	0.215987	0.15266	0.292763	0.247237	0.139676	0.533735	0.347981	0.290967	0.386005	0.263345	0.251495	0.212928	0.254385	0.409847	0.335236	0.500022	0.332268	0.24027	0.258397	0.437764		1.65	0.366203	0.340042	0.611702	0.646766	0.373257	0.522949
1.655	0.368086	0.354466	0.197369	0.16434	0.215038	0.171783	0.215073	0.153593	0.297189	0.253544	0.137799	0.534636	0.366047	0.284697	0.383961	0.262293	0.246775	0.222038	0.266624	0.408463	0.321427	0.511658	0.341213	0.239059	0.254811	0.439891		1.655	0.376067	0.331018	0.614989	0.63712	0.366965	0.519349
1.66	0.383154	0.352121	0.198644	0.167942	0.213255	0.172199	0.212875	0.156966	0.303373	0.260096	0.136157	0.533452	0.382198	0.27755	0.381726	0.260365	0.241552	0.230469	0.280064	0.41052	0.305894	0.526397	0.351707	0.241547	0.256429	0.437532		1.66	0.387502	0.322267	0.616306	0.627175	0.358141	0.517796
1.665	0.399407	0.35021	0.200149	0.170889	0.209869	0.17264	0.209551	0.162729	0.311208	0.266651	0.13494	0.530231	0.395238	0.269791	0.380064	0.25777	0.236067	0.237395	0.294569	0.415424	0.289937	0.543111	0.362376	0.247899	0.26326	0.431098		1.665	0.400286	0.314432	0.617043	0.617555	0.348232	0.519121
1.67	0.41604	0.34864	0.201829	0.173085	0.205177	0.172927	0.205296	0.170492	0.320264	0.273023	0.134328	0.525048	0.40426	0.261754	0.379707	0.254863	0.23063	0.242138	0.309945	0.422475	0.274958	0.560399	0.37211	0.257908	0.274832	0.42133		1.67	0.414009	0.308088	0.618315	0.608927	0.33874	0.523815
1.675	0.432293	0.347377	0.203709	0.174413	0.199654	0.172855	0.200325	0.179611	0.329813	0.2791	0.134461	0.518037	0.408741	0.253822	0.381189	0.2521	0.225604	0.244265	0.325946	0.430989	0.262225	0.576777	0.380268	0.271031	0.290202	0.409183		1.675	0.428126	0.303614	0.620788	0.601944	0.330954	0.53193
1.68	0.447504	0.346436	0.205852	0.174718	0.193862	0.172209	0.194869	0.189301	0.338909	0.284837	0.135409	0.509426	0.408572	0.246396	0.384713	0.249976	0.22137	0.243623	0.342293	0.440383	0.252676	0.590854	0.386742	0.286454	0.308015	0.395706		1.68	0.442041	0.301079	0.624655	0.597133	0.325754	0.54307
1.685	0.461142	0.34586	0.208294	0.173828	0.188346	0.170794	0.189166	0.198773	0.346522	0.290231	0.137143	0.499565	0.404039	0.239857	0.390095	0.248943	0.21828	0.240335	0.358674	0.4502	0.24679	0.60146	0.391872	0.30319	0.326639	0.381949		1.685	0.455199	0.300201	0.629727	0.594758	0.323542	0.556464
1.69	0.472811	0.345679	0.210999	0.171593	0.183539	0.168479	0.183446	0.207347	0.3517	0.29527	0.139538	0.488931	0.395742	0.234526	0.396781	0.249323	0.216602	0.23476	0.374741	0.460108	0.244555	0.607709	0.396247	0.320162	0.344351	0.368896		1.69	0.467149	0.30041	0.635601	0.594694	0.324271	0.571096
1.695	0.482264	0.345883	0.21382	0.167951	0.179711	0.165244	0.177916	0.214538	0.353727	0.299893	0.142376	0.478112	0.38449	0.230629	0.403949	0.251232	0.216476	0.22744	0.390079	0.469856	0.245523	0.60902	0.400449	0.336281	0.35956	0.357431		1.695	0.477552	0.300991	0.641837	0.596373	0.327578	0.585874
1.7	0.489399	0.346412	0.216503	0.162979	0.176954	0.161208	0.172741	0.220096	0.352247	0.303952	0.145379	0.467766	0.371191	0.228267	0.410666	0.254518	0.217879	0.219038	0.404183	0.479245	0.248932	0.605112	0.404829	0.350501	0.371016	0.348314		1.7	0.486125	0.301277	0.648081	0.598821	0.332943	0.599791
1.705	0.494263	0.347182	0.218727	0.156929	0.175217	0.156643	0.168033	0.223997	0.347337	0.307207	0.148239	0.458572	0.356768	0.227411	0.416048	0.258753	0.220611	0.210282	0.416459	0.488099	0.253874	0.596003	0.409363	0.361875	0.377971	0.342157		1.705	0.492534	0.300818	0.654092	0.600803	0.339848	0.61205
1.71	0.497049	0.348123	0.220161	0.150218	0.17437	0.151947	0.163837	0.226408	0.339501	0.30936	0.150662	0.451173	0.342101	0.227902	0.41941	0.26327	0.224303	0.201906	0.426248	0.496256	0.259457	0.582021	0.41363	0.369604	0.380249	0.339386		1.71	0.4963	0.299472	0.659671	0.601043	0.347894	0.622137
1.715	0.498067	0.349235	0.220528	0.14338	0.174276	0.147587	0.160144	0.227622	0.329595	0.310106	0.152397	0.44613	0.328008	0.229484	0.420371	0.267259	0.228456	0.194583	0.432903	0.503584	0.26495	0.563826	0.416908	0.37311	0.378226	0.3402		1.715	0.496749	0.297383	0.664534	0.598446	0.356852	0.62984
1.72	0.497702	0.350607	0.219657	0.136984	0.174836	0.14402	0.156907	0.227982	0.318692	0.309219	0.153263	0.443867	0.315243	0.231847	0.418886	0.269892	0.232494	0.188859	0.435883	0.50999	0.269875	0.542428	0.41836	0.372122	0.372702	0.344546		1.72	0.49307	0.294859	0.668189	0.592295	0.366662	0.635214
1.725	0.496345	0.352405	0.217497	0.131542	0.176009	0.14161	0.154072	0.22781	0.307908	0.306611	0.153159	0.444632	0.304487	0.234671	0.415229	0.270477	0.235836	0.185085	0.434863	0.515431	0.274034	0.519174	0.41724	0.366764	0.364726	0.352121		1.725	0.484461	0.292199	0.669873	0.582329	0.377377	0.638532
1.73	0.494316	0.354807	0.214106	0.127428	0.177786	0.140565	0.15162	0.227338	0.298238	0.302377	0.152072	0.448463	0.296322	0.237671	0.409912	0.268576	0.23797	0.183371	0.429816	0.519915	0.277488	0.495677	0.413072	0.357619	0.355392	0.362411		1.73	0.470368	0.289535	0.668607	0.568733	0.38908	0.640211
1.735	0.491803	0.357902	0.209623	0.12483	0.180138	0.140896	0.149589	0.226664	0.290405	0.296792	0.150069	0.455147	0.291177	0.240632	0.403574	0.264093	0.238522	0.183571	0.421053	0.523485	0.280479	0.473679	0.405756	0.345736	0.345666	0.374766		1.735	0.450724	0.286747	0.663359	0.55201	0.401778	0.640741
1.74	0.48883	0.361598	0.204227	0.123748	0.182956	0.142423	0.148098	0.225726	0.28478	0.290283	0.147285	0.464201	0.289267	0.243428	0.396858	0.257289	0.237308	0.185316	0.409197	0.526195	0.283331	0.454869	0.395584	0.332544	0.336275	0.388487		1.74	0.426133	0.28348	0.653282	0.532821	0.415314	0.640628
1.745	0.485277	0.36557	0.198128	0.124028	0.186003	0.144802	0.147325	0.224314	0.28137	0.283361	0.143909	0.474868	0.290527	0.246021	0.390303	0.248726	0.234349	0.188083	0.395107	0.528087	0.286349	0.440676	0.383167	0.31969	0.327677	0.402907		1.745	0.397925	0.27926	0.637967	0.511819	0.429305	0.640337
1.75	0.480936	0.369271	0.191563	0.125432	0.188915	0.147586	0.147478	0.222109	0.279869	0.276558	0.140177	0.486143	0.294595	0.248454	0.384275	0.239164	0.229868	0.191291	0.379758	0.529164	0.289727	0.432082	0.36931	0.308802	0.320098	0.417436		1.75	0.368055	0.273656	0.61761	0.489549	0.443139	0.640252
1.755	0.475603	0.372026	0.184819	0.127701	0.191242	0.150279	0.148731	0.21875	0.279778	0.270358	0.136357	0.496839	0.300828	0.250826	0.378945	0.229426	0.224241	0.194411	0.364119	0.529372	0.2935	0.429495	0.354872	0.301223	0.313626	0.431568		1.755	0.338858	0.266436	0.593067	0.466419	0.456042	0.640642
1.76	0.469162	0.373175	0.178254	0.13061	0.192549	0.152398	0.15116	0.213916	0.280527	0.265148	0.132741	0.5057	0.308377	0.253264	0.37432	0.220263	0.217936	0.197052	0.349039	0.528596	0.297536	0.432701	0.340649	0.297786	0.308313	0.444836		1.76	0.3127	0.257666	0.56575	0.442759	0.467201	0.64164
1.765	0.461639	0.372222	0.172306	0.133989	0.192531	0.153513	0.154698	0.207406	0.281595	0.261178	0.129631	0.511558	0.316307	0.255888	0.370312	0.212257	0.211439	0.199022	0.335171	0.526663	0.301568	0.440914	0.327286	0.298671	0.304251	0.456771		1.765	0.291619	0.247729	0.537413	0.418923	0.475924	0.643235
1.77	0.453209	0.368955	0.167472	0.137706	0.191131	0.153293	0.159104	0.199213	0.28259	0.258554	0.127329	0.513499	0.323722	0.258779	0.366825	0.205759	0.205187	0.200342	0.322948	0.523364	0.305258	0.452902	0.31525	0.303386	0.301608	0.466861		1.77	0.277014	0.237263	0.509886	0.395395	0.481793	0.645281
1.775	0.444144	0.363495	0.164259	0.141638	0.188616	0.151539	0.163988	0.189561	0.283273	0.257232	0.126109	0.511023	0.329901	0.261945	0.363834	0.200893	0.199515	0.20121	0.312589	0.518485	0.308272	0.467171	0.304822	0.310887	0.300606	0.474561		1.775	0.269463	0.227066	0.484827	0.372862	0.484772	0.647507
1.78	0.43474	0.356269	0.163117	0.145621	0.185579	0.148214	0.168865	0.178911	0.283537	0.257039	0.126197	0.504162	0.33439	0.265298	0.361437	0.197587	0.194633	0.201942	0.30415	0.511845	0.31035	0.482164	0.296122	0.319783	0.301463	0.479353		1.78	0.268695	0.217978	0.463553	0.352214	0.485229	0.649555
1.785	0.425233	0.347922	0.164364	0.149423	0.182878	0.143471	0.173234	0.167935	0.283374	0.25771	0.127735	0.493507	0.337061	0.268638	0.359867	0.195641	0.190619	0.202885	0.297582	0.503343	0.311365	0.496447	0.289132	0.328613	0.304319	0.480851		1.785	0.273721	0.210806	0.446989	0.334472	0.483876	0.651025
1.79	0.415749	0.339203	0.168134	0.152736	0.181495	0.137662	0.176675	0.157447	0.282823	0.258929	0.130757	0.480163	0.33811	0.271666	0.359462	0.194785	0.187437	0.204329	0.292784	0.492997	0.311351	0.508845	0.283738	0.336089	0.309176	0.478912		1.79	0.283085	0.206275	0.435703	0.32066	0.481643	0.651531
1.795	0.406305	0.330845	0.174352	0.155216	0.182372	0.131328	0.17892	0.148321	0.281953	0.260387	0.135163	0.465595	0.338007	0.274006	0.360599	0.194732	0.184964	0.206434	0.289653	0.480973	0.310512	0.518522	0.279765	0.341289	0.315882	0.473717		1.795	0.29518	0.205017	0.430021	0.311649	0.479504	0.65077
1.8	0.396864	0.323477	0.182737	0.156541	0.18624	0.125166	0.179906	0.141389	0.280865	0.261815	0.140717	0.451434	0.3374	0.275264	0.363618	0.195207	0.183019	0.209187	0.288099	0.467607	0.309213	0.525001	0.277032	0.343738	0.324149	0.465797		1.8	0.308543	0.207551	0.430129	0.308005	0.478314	0.648591
1.805	0.387421	0.317561	0.19284	0.156491	0.193498	0.119967	0.179776	0.137335	0.279703	0.263019	0.147054	0.439237	0.336989	0.275089	0.368736	0.195953	0.181398	0.212381	0.288043	0.453403	0.307949	0.528144	0.275405	0.343394	0.333616	0.45596		1.805	0.32209	0.214252	0.436158	0.309866	0.478666	0.645034
1.81	0.378094	0.313375	0.204083	0.155016	0.204148	0.116535	0.178841	0.136602	0.278672	0.263882	0.15372	0.430279	0.33738	0.273251	0.375973	0.196733	0.179905	0.215641	0.289395	0.439015	0.307296	0.528098	0.27486	0.340551	0.343921	0.445168		1.81	0.335213	0.225272	0.448188	0.316879	0.4808	0.640346
1.815	0.369185	0.311007	0.215804	0.152274	0.217812	0.115599	0.17751	0.13932	0.27803	0.264347	0.160221	0.425397	0.338963	0.269699	0.385108	0.197327	0.178387	0.218473	0.292016	0.425215	0.307862	0.525244	0.275516	0.335714	0.354767	0.434372		1.815	0.347754	0.240432	0.466178	0.328204	0.484571	0.634945
1.82	0.361189	0.310388	0.227299	0.148615	0.233801	0.117727	0.176195	0.145276	0.278051	0.2644	0.166091	0.424907	0.341822	0.264599	0.395665	0.197552	0.176757	0.220344	0.295678	0.412848	0.310206	0.520134	0.277635	0.329479	0.365958	0.424367		1.82	0.359863	0.259118	0.489844	0.342583	0.489484	0.629346
1.825	0.354751	0.311332	0.237857	0.144526	0.251223	0.123249	0.175225	0.153919	0.278971	0.264032	0.170954	0.428614	0.345721	0.258342	0.406935	0.197282	0.17501	0.220776	0.300031	0.402771	0.314777	0.513431	0.281585	0.32246	0.3774	0.415703		1.825	0.371788	0.280225	0.518502	0.358479	0.494798	0.624056
1.83	0.350572	0.313594	0.246813	0.140536	0.269103	0.132206	0.17477	0.164425	0.280921	0.263232	0.174568	0.435899	0.350158	0.251503	0.418042	0.196492	0.173229	0.219445	0.304595	0.395793	0.321838	0.505838	0.287746	0.315272	0.389075	0.40867		1.83	0.383677	0.302192	0.550946	0.374272	0.49968	0.619476
1.835	0.349304	0.316929	0.253598	0.137115	0.286484	0.14432	0.174809	0.175798	0.28389	0.261979	0.176855	0.445854	0.3545	0.24478	0.428036	0.195286	0.171571	0.216257	0.308775	0.392605	0.331428	0.498016	0.296389	0.308559	0.40099	0.403359		1.835	0.39543	0.323153	0.585384	0.388471	0.503392	0.615838
1.84	0.35144	0.321146	0.257809	0.134592	0.302503	0.159006	0.175139	0.186998	0.287713	0.260255	0.17789	0.457453	0.358146	0.238901	0.436013	0.193907	0.17024	0.211399	0.311926	0.393715	0.343335	0.490498	0.307549	0.30303	0.413135	0.399761		1.84	0.406647	0.341174	0.619497	0.399926	0.505479	0.613182
1.845	0.357224	0.32612	0.259271	0.133117	0.316438	0.175418	0.175422	0.19708	0.292108	0.25807	0.177871	0.469707	0.360687	0.234524	0.441244	0.192716	0.169454	0.205324	0.313438	0.399386	0.357116	0.483612	0.320917	0.299482	0.425437	0.397867		1.845	0.416677	0.354552	0.65062	0.407987	0.505895	0.611394
1.85	0.366583	0.331769	0.25807	0.132679	0.327731	0.192533	0.175269	0.205308	0.296742	0.25548	0.177064	0.481785	0.362018	0.23215	0.443284	0.192134	0.169416	0.198692	0.312846	0.409574	0.372131	0.477453	0.335788	0.298759	0.437733	0.397741		1.85	0.42473	0.362079	0.676038	0.41258	0.505047	0.61027
1.855	0.379104	0.337987	0.254556	0.133153	0.335997	0.209267	0.174335	0.211228	0.301313	0.252606	0.175749	0.493086	0.36236	0.232052	0.442043	0.19256	0.17029	0.192257	0.309935	0.423896	0.387612	0.471892	0.35108	0.30166	0.449755	0.399527		1.855	0.430033	0.363222	0.693354	0.414189	0.50372	0.609583
1.86	0.394026	0.344557	0.249292	0.134374	0.341018	0.224605	0.172398	0.214696	0.305614	0.249641	0.174162	0.503246	0.362184	0.234245	0.437809	0.194292	0.172196	0.186721	0.304803	0.441619	0.402733	0.466666	0.36543	0.308783	0.461128	0.403392		1.86	0.431966	0.358176	0.700838	0.41373	0.502907	0.60914
1.865	0.410283	0.351075	0.242969	0.136192	0.342725	0.23772	0.169427	0.215853	0.309569	0.246839	0.172464	0.512104	0.362069	0.238494	0.431209	0.197464	0.175209	0.182609	0.297881	0.461685	0.416692	0.461491	0.377367	0.320368	0.471379	0.409434		1.865	0.43017	0.347777	0.697702	0.412365	0.503581	0.608799
1.87	0.426572	0.356927	0.236291	0.138509	0.341173	0.248073	0.165595	0.215067	0.31322	0.244497	0.170717	0.51964	0.362528	0.244365	0.423115	0.202026	0.179368	0.180171	0.289881	0.482792	0.42878	0.456209	0.385519	0.336159	0.479964	0.417557		1.87	0.4246	0.333321	0.684211	0.411273	0.506462	0.608461
1.875	0.441469	0.361343	0.229876	0.141267	0.336506	0.255454	0.161263	0.212858	0.316681	0.242925	0.168899	0.525916	0.363846	0.251303	0.414528	0.207772	0.184681	0.179352	0.281685	0.503506	0.438446	0.450886	0.388832	0.355347	0.486314	0.427373		1.875	0.415532	0.316339	0.661624	0.411441	0.511858	0.608057
1.88	0.453575	0.363519	0.224177	0.144412	0.328924	0.259986	0.156921	0.209825	0.320057	0.242406	0.166926	0.53103	0.365993	0.258729	0.406441	0.214402	0.191115	0.179839	0.274191	0.522407	0.44534	0.445868	0.386747	0.376622	0.489891	0.438155		1.88	0.403539	0.29839	0.631973	0.413502	0.519604	0.607538
1.885	0.461685	0.362791	0.219451	0.147852	0.318675	0.262068	0.153108	0.206587	0.323366	0.243151	0.164689	0.535101	0.368612	0.266134	0.399727	0.221608	0.198593	0.181153	0.268154	0.538235	0.449337	0.44174	0.379317	0.398327	0.490255	0.448865		1.885	0.389444	0.280904	0.597741	0.417635	0.529136	0.606893
1.89	0.46494	0.358807	0.215774	0.15143	0.306065	0.262284	0.150331	0.203736	0.326479	0.245253	0.162104	0.538271	0.3711	0.273139	0.395053	0.229141	0.206973	0.182779	0.26405	0.550011	0.450539	0.439222	0.367213	0.418706	0.487125	0.458265		1.89	0.37425	0.265097	0.561516	0.423548	0.539647	0.606171
1.895	0.462956	0.351643	0.213093	0.154922	0.291498	0.261299	0.148982	0.201792	0.329103	0.248656	0.159143	0.54071	0.372754	0.279529	0.39284	0.236851	0.216044	0.184286	0.261999	0.55711	0.449243	0.439	0.351643	0.436177	0.480422	0.465099		1.895	0.359049	0.251937	0.525692	0.430533	0.550308	0.6055
1.9	0.455887	0.341822	0.2113	0.158069	0.275528	0.259747	0.149289	0.20116	0.330808	0.253131	0.155868	0.542623	0.372947	0.28524	0.393253	0.244681	0.225523	0.185413	0.261759	0.559278	0.445888	0.441552	0.334184	0.449582	0.470286	0.468305		1.9	0.344915	0.242131	0.492251	0.437567	0.560456	0.605079
1.905	0.444413	0.33024	0.210293	0.160641	0.258898	0.258139	0.151287	0.202074	0.33111	0.258296	0.152431	0.544225	0.371304	0.29031	0.396223	0.252617	0.235079	0.186095	0.262801	0.556586	0.440982	0.446996	0.316555	0.458345	0.457071	0.467212		1.905	0.332779	0.236112	0.462661	0.443457	0.56972	0.60513
1.91	0.429654	0.317993	0.210034	0.16249	0.242536	0.256807	0.154826	0.204545	0.329574	0.263647	0.149075	0.545718	0.367832	0.294821	0.401482	0.260627	0.244353	0.186437	0.264434	0.549368	0.435029	0.455013	0.300394	0.462513	0.441322	0.461675		1.91	0.323314	0.234019	0.437854	0.447005	0.578024	0.605826
1.915	0.413031	0.306181	0.210566	0.163594	0.227501	0.255872	0.159602	0.208332	0.325926	0.268631	0.146097	0.547241	0.362981	0.298838	0.408614	0.268598	0.253003	0.186642	0.265951	0.53814	0.428464	0.464858	0.287041	0.46267	0.423739	0.452104		1.915	0.31685	0.235663	0.418253	0.447175	0.585494	0.607205
1.92	0.396088	0.295722	0.212014	0.164063	0.21486	0.255262	0.165208	0.212947	0.320151	0.272723	0.143815	0.54883	0.357613	0.302369	0.417094	0.2763	0.260745	0.186928	0.266764	0.523546	0.421606	0.475462	0.277408	0.459757	0.405149	0.439387		1.92	0.313351	0.240512	0.403841	0.443256	0.592286	0.609121
1.925	0.380321	0.287226	0.214553	0.16411	0.205535	0.254747	0.171198	0.217718	0.312529	0.275499	0.142519	0.550378	0.352889	0.305364	0.426336	0.283396	0.267384	0.187447	0.266494	0.506333	0.41464	0.485613	0.271911	0.454855	0.386472	0.424709		1.925	0.312461	0.247711	0.394221	0.434984	0.598404	0.611257
1.93	0.367034	0.28096	0.218368	0.163994	0.200147	0.254005	0.17715	0.221892	0.303634	0.276696	0.142429	0.551613	0.350074	0.307731	0.435738	0.28949	0.272848	0.188239	0.265004	0.487351	0.40763	0.494154	0.270488	0.448982	0.368682	0.409329		1.93	0.313625	0.256164	0.388693	0.422617	0.603588	0.613193
1.935	0.35723	0.276895	0.223607	0.163953	0.198897	0.252686	0.182717	0.224773	0.294264	0.276237	0.143658	0.552111	0.350304	0.30938	0.444719	0.294204	0.277189	0.189229	0.262373	0.467557	0.400547	0.500181	0.272676	0.442952	0.352763	0.394352		1.935	0.316239	0.26465	0.386333	0.406945	0.607286	0.614534
1.94	0.351548	0.274794	0.230331	0.164145	0.201519	0.250483	0.187666	0.225849	0.285334	0.274225	0.146182	0.551321	0.354369	0.310257	0.452766	0.29726	0.28057	0.190252	0.25885	0.448012	0.393311	0.50317	0.27773	0.437324	0.339621	0.380566		1.94	0.319813	0.271993	0.386087	0.38921	0.608768	0.615035
1.945	0.350242	0.274329	0.23847	0.164616	0.207319	0.247182	0.191902	0.224884	0.277745	0.270902	0.149834	0.548645	0.362533	0.310379	0.459466	0.29855	0.283234	0.191114	0.254785	0.429838	0.385845	0.503016	0.284736	0.432411	0.329996	0.368377		1.945	0.324081	0.277213	0.386873	0.370951	0.607315	0.614706
1.95	0.353195	0.275167	0.247793	0.165299	0.215283	0.242696	0.195464	0.221945	0.272263	0.2666	0.154317	0.543533	0.374456	0.309843	0.464533	0.298163	0.28544	0.191649	0.250587	0.414142	0.378119	0.499997	0.292725	0.428331	0.324346	0.357843		1.95	0.329043	0.279655	0.387695	0.353794	0.602452	0.61383
1.955	0.359959	0.277013	0.257888	0.166049	0.224238	0.237074	0.198506	0.217372	0.26942	0.261674	0.159232	0.535588	0.389219	0.308813	0.467817	0.296376	0.287407	0.191775	0.246691	0.401903	0.370189	0.494659	0.300754	0.425068	0.322756	0.348798		1.955	0.334926	0.279055	0.387725	0.339218	0.594141	0.612922
1.96	0.369822	0.279614	0.268174	0.16669	0.233016	0.230479	0.20126	0.211697	0.26946	0.256452	0.164123	0.524666	0.405453	0.307501	0.469303	0.2936	0.289252	0.191517	0.243556	0.393855	0.362223	0.487683	0.307975	0.422491	0.324895	0.341019		1.96	0.342071	0.275535	0.386379	0.328356	0.582872	0.612606
1.965	0.38189	0.282731	0.277938	0.167081	0.240598	0.223152	0.203988	0.205548	0.272334	0.251199	0.168539	0.510929	0.421538	0.306133	0.469087	0.290289	0.29096	0.191012	0.241659	0.390385	0.354517	0.479768	0.313686	0.420362	0.330029	0.334384		1.965	0.35079	0.269538	0.383349	0.32186	0.569632	0.613474
1.97	0.395174	0.286114	0.286412	0.167163	0.246205	0.215353	0.206924	0.199551	0.277736	0.246098	0.172082	0.494843	0.435845	0.304922	0.467348	0.286852	0.292385	0.190485	0.241476	0.391475	0.347485	0.47155	0.317362	0.418319	0.337124	0.328974		1.97	0.361212	0.261727	0.378605	0.319865	0.555748	0.615955
1.975	0.408677	0.2895	0.292862	0.166985	0.249346	0.207311	0.210222	0.194267	0.285177	0.241253	0.174455	0.477128	0.446964	0.304032	0.464324	0.283563	0.293286	0.190198	0.243451	0.396706	0.341639	0.463565	0.318689	0.415871	0.344999	0.325103		1.975	0.373181	0.252878	0.372373	0.322057	0.542652	0.62022
1.98	0.42145	0.292641	0.296698	0.166702	0.249812	0.199185	0.213916	0.190148	0.294066	0.236714	0.175484	0.458656	0.453896	0.303559	0.460287	0.280514	0.293393	0.190407	0.247931	0.405306	0.337556	0.456249	0.317569	0.412446	0.352519	0.323266		1.98	0.386202	0.243772	0.365086	0.327813	0.531634	0.626153
1.985	0.43263	0.295361	0.297554	0.166542	0.247653	0.191048	0.21789	0.187517	0.303781	0.232503	0.175125	0.440343	0.456178	0.303507	0.455531	0.277599	0.292492	0.191315	0.255087	0.416254	0.335824	0.449927	0.314106	0.407471	0.358771	0.324023		1.985	0.399478	0.235132	0.357326	0.336373	0.523633	0.633373
1.99	0.441458	0.297605	0.295348	0.166751	0.243142	0.182908	0.221884	0.186563	0.313729	0.22865	0.173449	0.423055	0.453915	0.303777	0.450364	0.274558	0.290491	0.193041	0.264849	0.428391	0.336985	0.444796	0.308577	0.400501	0.363198	0.327866		1.99	0.412005	0.227576	0.349753	0.346999	0.519117	0.641299
1.995	0.447289	0.299481	0.290294	0.167533	0.236741	0.17474	0.225512	0.187333	0.323367	0.225227	0.170619	0.40754	0.447746	0.30417	0.445103	0.271046	0.287466	0.195608	0.276857	0.440533	0.341459	0.440881	0.301385	0.391358	0.365644	0.335088		1.995	0.422721	0.221598	0.343022	0.359082	0.518074	0.649245
2	0.449619	0.301243	0.282864	0.168996	0.229057	0.166538	0.228317	0.18973	0.332205	0.222363	0.166862	0.394398	0.438723	0.304413	0.440071	0.26673	0.283669	0.198957	0.290462	0.451565	0.349458	0.437987	0.293022	0.380232	0.366327	0.345693		2	0.430676	0.217561	0.33772	0.372175	0.520087	0.65651
2.005	0.448143	0.303233	0.273738	0.171132	0.220801	0.158353	0.229838	0.193518	0.339802	0.220253	0.162445	0.384069	0.428143	0.3042	0.435588	0.261383	0.279494	0.202971	0.304783	0.460514	0.360904	0.43568	0.284037	0.367723	0.365731	0.359342		2.005	0.435186	0.215686	0.334298	0.385971	0.524497	0.662484
2.01	0.442838	0.305783	0.263718	0.173812	0.212718	0.150305	0.229683	0.198344	0.34576	0.219136	0.157653	0.376814	0.417349	0.303253	0.431961	0.254953	0.275419	0.20751	0.318807	0.46661	0.375357	0.433316	0.275035	0.354804	0.364457	0.375351		2.01	0.435942	0.216054	0.33305	0.400234	0.53059	0.666717
2.015	0.43405	0.309115	0.253654	0.176822	0.205511	0.142582	0.227601	0.203784	0.349737	0.219258	0.152769	0.372702	0.407531	0.301395	0.429474	0.247593	0.271932	0.212443	0.331528	0.469331	0.391981	0.430142	0.266678	0.342697	0.363069	0.392709		2.015	0.433066	0.21859	0.334118	0.414734	0.537781	0.668985
2.02	0.422544	0.31325	0.244374	0.179912	0.199747	0.135401	0.223533	0.2094	0.351479	0.220826	0.148062	0.37157	0.399562	0.298605	0.428371	0.239643	0.269453	0.21767	0.342093	0.46846	0.409581	0.425442	0.259683	0.332697	0.361963	0.410131		2.02	0.427099	0.223058	0.337537	0.429188	0.54576	0.669315
2.025	0.409495	0.317971	0.236618	0.182858	0.195766	0.128975	0.217632	0.21481	0.350859	0.223949	0.143763	0.373001	0.39388	0.295061	0.428824	0.231575	0.268273	0.223127	0.34992	0.464123	0.426708	0.418698	0.254795	0.325975	0.361302	0.426136		2.025	0.418934	0.229055	0.343283	0.443234	0.554573	0.667978
2.03	0.396372	0.322831	0.230978	0.185505	0.193631	0.123472	0.210247	0.219743	0.347914	0.228588	0.140056	0.376324	0.390442	0.291138	0.430896	0.223912	0.268514	0.22877	0.354777	0.45681	0.441845	0.409719	0.252729	0.323393	0.361019	0.43915		2.03	0.409713	0.23602	0.35132	0.456439	0.564606	0.665447
2.035	0.384753	0.327217	0.227834	0.1878	0.193099	0.118999	0.201874	0.224066	0.34286	0.234537	0.137051	0.380664	0.388742	0.287375	0.434496	0.21714	0.270116	0.234551	0.356795	0.447354	0.453629	0.398699	0.254068	0.325365	0.360888	0.44766		2.035	0.4007	0.243259	0.361599	0.468328	0.576486	0.662327
2.04	0.376066	0.330445	0.227308	0.18979	0.193668	0.115609	0.193086	0.227782	0.336082	0.241415	0.134779	0.385058	0.387906	0.284393	0.439342	0.211645	0.272854	0.240379	0.356418	0.436839	0.461082	0.386192	0.259153	0.331795	0.360651	0.450401		2.04	0.39315	0.24999	0.373998	0.478419	0.5909	0.659265
2.045	0.371349	0.331869	0.229229	0.1916	0.194656	0.11331	0.184452	0.230998	0.328097	0.248712	0.133181	0.388604	0.386827	0.282799	0.444948	0.207662	0.276382	0.246086	0.35431	0.426459	0.463765	0.373016	0.267985	0.342087	0.360143	0.446554		2.045	0.388175	0.255412	0.388223	0.486282	0.608378	0.656859
2.05	0.37105	0.330989	0.233136	0.193388	0.195329	0.112099	0.176464	0.233862	0.319495	0.255848	0.13212	0.390639	0.384349	0.283079	0.450659	0.205279	0.280295	0.25142	0.351232	0.417324	0.461851	0.360116	0.280174	0.355236	0.359406	0.435932		2.05	0.386618	0.258802	0.403696	0.491596	0.629081	0.655573
2.055	0.374949	0.327529	0.238323	0.195302	0.195041	0.111985	0.169486	0.236503	0.310871	0.262262	0.131396	0.390884	0.379457	0.285506	0.455733	0.204449	0.284199	0.256041	0.347927	0.410257	0.456062	0.348423	0.294951	0.369982	0.358722	0.41909		2.055	0.388957	0.259612	0.419475	0.494229	0.652661	0.655685
2.06	0.382191	0.321492	0.243937	0.19744	0.193357	0.112995	0.163731	0.238977	0.302755	0.267494	0.130779	0.389536	0.371464	0.290079	0.459464	0.205033	0.287785	0.259569	0.345028	0.405638	0.44751	0.338744	0.31124	0.384996	0.358582	0.39733		2.06	0.395236	0.257562	0.434277	0.494314	0.678226	0.657268
2.065	0.391444	0.313174	0.249104	0.199826	0.190143	0.115175	0.159263	0.24124	0.295558	0.271254	0.130047	0.387269	0.360167	0.296516	0.461315	0.206845	0.290876	0.261636	0.342996	0.40333	0.437466	0.33169	0.3278	0.399082	0.359569	0.372574		2.065	0.405047	0.252714	0.446606	0.492308	0.704432	0.660209
2.07	0.401131	0.303137	0.253065	0.202412	0.185594	0.118562	0.156023	0.243149	0.289521	0.273458	0.129022	0.385144	0.345929	0.304291	0.461031	0.209687	0.293445	0.261964	0.342106	0.402702	0.427122	0.327652	0.343373	0.411341	0.362214	0.34713		2.07	0.417571	0.245483	0.454985	0.489008	0.729685	0.664273
2.075	0.40969	0.292152	0.255296	0.205082	0.180203	0.123162	0.153857	0.244494	0.284701	0.274237	0.127606	0.384438	0.329679	0.312721	0.458688	0.213376	0.2956	0.260427	0.342447	0.402784	0.417392	0.326799	0.356854	0.421283	0.366851	0.32337		2.075	0.431678	0.236593	0.458246	0.485487	0.752393	0.669175
2.08	0.41581	0.281124	0.255588	0.207681	0.174661	0.128913	0.152564	0.245047	0.280961	0.273894	0.125801	0.386428	0.312815	0.321071	0.45468	0.217756	0.297533	0.257097	0.343939	0.402481	0.408793	0.329093	0.367413	0.428851	0.373522	0.303396		2.08	0.446084	0.22697	0.455804	0.482953	0.771213	0.674667
2.085	0.418603	0.271001	0.25406	0.210029	0.169728	0.135671	0.151923	0.244613	0.278013	0.272851	0.123722	0.392159	0.297013	0.328667	0.449624	0.222695	0.299432	0.252248	0.346344	0.400833	0.401429	0.33431	0.374587	0.434366	0.381953	0.288749		2.085	0.459539	0.21758	0.447833	0.482527	0.785235	0.680576
2.09	0.417681	0.262688	0.251122	0.211938	0.166082	0.143202	0.151725	0.243074	0.27547	0.271581	0.121582	0.402255	0.283967	0.334987	0.444234	0.228071	0.301408	0.246326	0.349269	0.397235	0.395063	0.342068	0.378318	0.438386	0.391609	0.280222		2.09	0.471014	0.209252	0.43529	0.484991	0.794059	0.68682
2.095	0.413161	0.256973	0.247376	0.213225	0.164198	0.151199	0.151805	0.240404	0.272942	0.270542	0.119677	0.416775	0.275122	0.339708	0.439178	0.233744	0.303412	0.23988	0.35218	0.391594	0.389251	0.351849	0.37894	0.441533	0.401786	0.277791		2.095	0.47986	0.202529	0.419788	0.490583	0.797776	0.693363
2.1	0.405602	0.254462	0.243499	0.213724	0.164261	0.15931	0.152054	0.236656	0.270129	0.270128	0.118349	0.435179	0.271428	0.342717	0.43497	0.239533	0.305212	0.233479	0.354414	0.384378	0.383513	0.363051	0.377126	0.444302	0.411737	0.280683		2.1	0.485887	0.197583	0.403326	0.498881	0.796865	0.700151
2.105	0.395905	0.255529	0.240119	0.213306	0.166158	0.16718	0.152438	0.23193	0.26691	0.270645	0.117946	0.456372	0.273186	0.344076	0.43191	0.245184	0.306403	0.227631	0.355235	0.376547	0.377488	0.375035	0.373801	0.446915	0.420764	0.28755		2.105	0.48937	0.194214	0.387955	0.508851	0.792062	0.707055
2.11	0.385193	0.260289	0.237711	0.211901	0.169513	0.174493	0.152994	0.226328	0.263405	0.272288	0.11878	0.47884	0.280004	0.343966	0.430084	0.250364	0.306479	0.222718	0.353916	0.369401	0.371046	0.387191	0.370024	0.449243	0.42829	0.296707		2.11	0.490941	0.19196	0.375459	0.519033	0.784233	0.713839
2.115	0.374697	0.268573	0.236537	0.209535	0.173793	0.181012	0.153815	0.21992	0.259978	0.275145	0.121088	0.500853	0.290873	0.342622	0.429414	0.25466	0.304941	0.218963	0.349858	0.36437	0.364335	0.398997	0.36686	0.450823	0.433876	0.306398		2.115	0.491424	0.190262	0.367104	0.527851	0.774289	0.720201
2.12	0.365635	0.279934	0.236629	0.206353	0.178427	0.186601	0.155017	0.212728	0.257203	0.279186	0.124996	0.520689	0.304352	0.340279	0.42973	0.257621	0.30142	0.216427	0.342721	0.362782	0.357743	0.410066	0.365246	0.450971	0.43723	0.315036		2.12	0.491624	0.188663	0.363512	0.533942	0.763145	0.725852
2.125	0.359085	0.293679	0.237813	0.202627	0.182926	0.191241	0.156701	0.204739	0.255769	0.284263	0.130496	0.536859	0.318817	0.33713	0.430855	0.258822	0.295788	0.215038	0.332524	0.365669	0.351809	0.420193	0.365876	0.448965	0.438194	0.321385		2.125	0.492136	0.186975	0.364653	0.536438	0.751718	0.730635
2.13	0.355872	0.30892	0.239771	0.198736	0.186974	0.195016	0.158907	0.195948	0.256376	0.290109	0.13743	0.548282	0.332717	0.333317	0.432667	0.257941	0.28822	0.214626	0.319712	0.373612	0.347083	0.429353	0.369112	0.444277	0.436741	0.324681		2.13	0.493215	0.185365	0.369946	0.535111	0.740943	0.73462
2.135	0.356459	0.324661	0.242115	0.19512	0.19048	0.198092	0.161592	0.186407	0.259607	0.296343	0.145494	0.554409	0.344817	0.328927	0.435124	0.254844	0.279202	0.214973	0.305122	0.386681	0.34399	0.437695	0.374945	0.436767	0.43297	0.324661		2.135	0.494745	0.18435	0.378405	0.530359	0.731785	0.73815
2.14	0.360873	0.339899	0.244465	0.1922	0.193569	0.20067	0.164606	0.176273	0.265843	0.302504	0.15425	0.55526	0.354356	0.324011	0.438267	0.249636	0.269464	0.215854	0.289887	0.404427	0.342722	0.445499	0.383006	0.426825	0.427104	0.321532		2.14	0.496298	0.184683	0.388822	0.523049	0.725205	0.741807
2.145	0.3687	0.353722	0.246504	0.190295	0.19653	0.202942	0.167708	0.165839	0.275188	0.308101	0.163163	0.551391	0.361125	0.318599	0.442179	0.242674	0.259872	0.21707	0.27526	0.425952	0.343181	0.453107	0.392633	0.415383	0.419484	0.315887		2.145	0.497265	0.187179	0.399922	0.514275	0.722076	0.746306
2.15	0.379134	0.365413	0.248018	0.189558	0.199743	0.205035	0.170589	0.155542	0.28745	0.312683	0.171648	0.543794	0.365446	0.312723	0.446932	0.234529	0.251285	0.218471	0.262412	0.450022	0.344997	0.460841	0.402968	0.40381	0.41053	0.308583		2.15	0.497023	0.192529	0.410491	0.505095	0.72304	0.752343
2.155	0.391103	0.374526	0.248914	0.189934	0.203573	0.20699	0.172905	0.145934	0.302145	0.315912	0.179127	0.533747	0.368063	0.306424	0.452529	0.2259	0.244416	0.219965	0.252247	0.475204	0.347598	0.468916	0.413087	0.393696	0.400709	0.300606		2.155	0.495069	0.201126	0.419467	0.496328	0.728322	0.760443
2.16	0.40344	0.380933	0.249213	0.191175	0.208291	0.208742	0.17433	0.137634	0.318532	0.317622	0.185099	0.522639	0.369978	0.29977	0.458856	0.217511	0.239731	0.221506	0.245272	0.500009	0.350316	0.477372	0.422119	0.38658	0.39048	0.292925		2.16	0.491116	0.212977	0.426005	0.488439	0.737552	0.770852
2.165	0.415047	0.384835	0.249049	0.192892	0.214006	0.210141	0.174592	0.131261	0.335674	0.317841	0.189197	0.511788	0.372246	0.292848	0.465657	0.210002	0.237389	0.223076	0.241555	0.523037	0.352501	0.486034	0.429363	0.383679	0.380255	0.28638		2.165	0.485106	0.227683	0.429524	0.481527	0.749637	0.783494
2.17	0.425038	0.386719	0.248646	0.194644	0.220634	0.210994	0.173521	0.127369	0.352499	0.31677	0.191237	0.50229	0.375775	0.285768	0.472549	0.203856	0.237248	0.22466	0.240767	0.543104	0.353622	0.494526	0.434367	0.385688	0.370376	0.281578		2.17	0.477167	0.24449	0.429743	0.475392	0.762758	0.798013
2.175	0.43281	0.387274	0.248309	0.196034	0.22791	0.211116	0.171085	0.126383	0.367887	0.314726	0.191241	0.494903	0.38116	0.278659	0.47906	0.199366	0.238914	0.226214	0.242303	0.559332	0.353323	0.50233	0.436986	0.392685	0.36111	0.278846		2.175	0.467529	0.262393	0.426718	0.469664	0.774519	0.813855
2.18	0.43805	0.387262	0.248392	0.196786	0.235428	0.210379	0.167408	0.128558	0.380756	0.312047	0.189435	0.489993	0.388571	0.271666	0.48471	0.196647	0.241832	0.227648	0.245434	0.571216	0.351455	0.508888	0.437403	0.404146	0.352669	0.278215		2.18	0.456433	0.280254	0.420853	0.463929	0.78226	0.830377
2.185	0.440684	0.387367	0.249262	0.196787	0.242713	0.208757	0.162783	0.133948	0.390163	0.309014	0.186215	0.487534	0.397732	0.264954	0.489088	0.195673	0.245389	0.228817	0.249456	0.578633	0.348052	0.51372	0.436122	0.419059	0.345237	0.279456		2.185	0.444077	0.29691	0.412888	0.457852	0.783488	0.846931
2.19	0.440792	0.388059	0.251248	0.19609	0.249303	0.206339	0.157648	0.142406	0.395402	0.30578	0.182095	0.487168	0.407964	0.258712	0.491929	0.196323	0.249011	0.229542	0.253808	0.581795	0.343304	0.516529	0.433923	0.436098	0.338993	0.282156		2.19	0.430605	0.311258	0.403835	0.451254	0.776346	0.862914
2.195	0.438537	0.389498	0.254577	0.194863	0.254824	0.203323	0.152538	0.153594	0.396089	0.302353	0.177634	0.488295	0.418316	0.253163	0.49316	0.198421	0.252247	0.229649	0.258123	0.581157	0.337493	0.517266	0.431775	0.453806	0.334128	0.285818		2.195	0.416151	0.322323	0.394869	0.444141	0.76001	0.87776
2.2	0.434119	0.391504	0.259321	0.193325	0.259042	0.19999	0.14802	0.166996	0.392227	0.298619	0.173376	0.490195	0.427718	0.248567	0.492896	0.201751	0.254807	0.229019	0.262232	0.577297	0.330944	0.516132	0.430722	0.470763	0.330836	0.289973		2.2	0.400929	0.329318	0.387164	0.436684	0.734921	0.8909
2.205	0.427762	0.393613	0.265366	0.191671	0.261878	0.196662	0.144602	0.181944	0.384225	0.294409	0.16978	0.492152	0.435164	0.245213	0.49139	0.206048	0.256579	0.227636	0.266106	0.570788	0.323966	0.513532	0.431728	0.485712	0.329283	0.294296		2.205	0.385326	0.331707	0.381708	0.429172	0.702795	0.901714
2.21	0.419739	0.3952	0.272413	0.190008	0.263389	0.193656	0.142662	0.197644	0.372866	0.289582	0.167183	0.493561	0.439861	0.243395	0.488945	0.21099	0.257605	0.225616	0.26979	0.562113	0.316814	0.509981	0.435527	0.497635	0.329564	0.298695		2.21	0.369975	0.329271	0.379131	0.421927	0.666385	0.909498
2.215	0.410395	0.395635	0.280018	0.188322	0.263715	0.191236	0.142386	0.213209	0.359223	0.284112	0.165771	0.494018	0.441341	0.243371	0.485803	0.216187	0.258038	0.2232	0.273324	0.551631	0.309668	0.506002	0.442481	0.505783	0.331663	0.303368		2.215	0.355754	0.322178	0.379563	0.415237	0.629072	0.91349
2.22	0.40017	0.394444	0.287659	0.186471	0.263022	0.189584	0.143755	0.227711	0.34453	0.278146	0.165576	0.493359	0.439515	0.245313	0.482067	0.2212	0.258095	0.22071	0.27669	0.539607	0.30265	0.502046	0.452498	0.509687	0.335415	0.3088		2.22	0.343716	0.311028	0.382584	0.409296	0.59434	0.91295
2.225	0.389594	0.391415	0.294805	0.184218	0.261446	0.188771	0.146566	0.240253	0.330041	0.272026	0.16648	0.491652	0.434669	0.24925	0.477659	0.22558	0.258011	0.218481	0.279798	0.526296	0.295865	0.498443	0.465024	0.509138	0.340507	0.315712		2.225	0.334928	0.296848	0.387253	0.404184	0.565271	0.907301
2.23	0.379253	0.386635	0.300983	0.181274	0.259072	0.188764	0.150493	0.250064	0.316881	0.266267	0.168243	0.489133	0.427404	0.255033	0.47235	0.228922	0.258004	0.216783	0.282498	0.512031	0.289474	0.495403	0.479111	0.504174	0.346507	0.32493		2.23	0.330276	0.281018	0.392229	0.399882	0.544132	0.896289
2.235	0.36974	0.380445	0.305806	0.177364	0.255948	0.189442	0.155164	0.256593	0.305932	0.261491	0.170534	0.486116	0.418546	0.262321	0.465852	0.230934	0.258256	0.215757	0.284629	0.497301	0.283766	0.493061	0.493561	0.495069	0.352921	0.337227		2.235	0.330263	0.265133	0.395964	0.396309	0.532135	0.880134
2.24	0.361592	0.37333	0.308988	0.17229	0.252121	0.19063	0.160232	0.259595	0.297768	0.258329	0.172971	0.482882	0.409021	0.270614	0.45794	0.231486	0.258903	0.215398	0.286078	0.482765	0.279212	0.491517	0.507112	0.482316	0.359273	0.353129		2.24	0.334881	0.250814	0.396938	0.393372	0.52937	0.859604
2.245	0.355241	0.365779	0.310324	0.165991	0.247688	0.192143	0.165422	0.259173	0.292629	0.257311	0.175176	0.47959	0.399729	0.279315	0.448581	0.230634	0.260031	0.215569	0.286836	0.469207	0.276464	0.490886	0.518615	0.466617	0.365182	0.372761		2.245	0.343575	0.239501	0.393891	0.391008	0.534918	0.836002
2.25	0.350967	0.358151	0.309676	0.158585	0.242832	0.19383	0.170545	0.255773	0.290448	0.258756	0.176826	0.47623	0.391434	0.287821	0.438022	0.228615	0.261671	0.216064	0.287028	0.457421	0.276289	0.491296	0.527173	0.448843	0.370416	0.39574		2.25	0.355323	0.23228	0.386027	0.389197	0.547083	0.811035
2.255	0.348877	0.350601	0.306966	0.150385	0.23784	0.195598	0.175479	0.250114	0.2909	0.262696	0.177702	0.472629	0.38467	0.295629	0.426808	0.225807	0.263791	0.216684	0.286908	0.448081	0.279442	0.492868	0.532209	0.429976	0.374917	0.421158		2.255	0.368825	0.229756	0.373157	0.387959	0.563701	0.786594
2.26	0.348901	0.34306	0.302185	0.141899	0.233074	0.197433	0.180127	0.243068	0.293468	0.268828	0.17773	0.46851	0.3797	0.302413	0.415734	0.222675	0.266294	0.217298	0.286811	0.441617	0.286507	0.495645	0.533464	0.411032	0.378781	0.44766		2.26	0.382736	0.232015	0.355753	0.387331	0.582478	0.764496
2.265	0.350804	0.335296	0.295422	0.133783	0.228927	0.19938	0.184373	0.235518	0.297502	0.276535	0.176995	0.463581	0.376508	0.308076	0.405731	0.219704	0.26901	0.217878	0.287078	0.438134	0.297732	0.499523	0.530935	0.392961	0.382202	0.473596		2.265	0.395894	0.238649	0.334922	0.38735	0.601286	0.746243
2.27	0.354225	0.327015	0.286897	0.126771	0.22575	0.201518	0.188058	0.228219	0.30229	0.284952	0.175734	0.45763	0.374834	0.312746	0.397715	0.217339	0.27172	0.218504	0.28796	0.437406	0.312916	0.504179	0.524791	0.376567	0.385387	0.497213		2.27	0.407475	0.248828	0.312287	0.388049	0.61841	0.732837
2.275	0.358722	0.317984	0.276982	0.121584	0.22379	0.203913	0.19098	0.221697	0.307115	0.293091	0.174304	0.450614	0.374235	0.316728	0.392455	0.215941	0.274181	0.219319	0.289535	0.43894	0.331369	0.509055	0.515299	0.362455	0.388472	0.516858		2.275	0.417048	0.261405	0.289804	0.389466	0.63269	0.724707
2.28	0.363825	0.308125	0.2662	0.118813	0.223143	0.206583	0.192928	0.216189	0.311326	0.299988	0.173129	0.442717	0.374159	0.320417	0.390455	0.215757	0.276167	0.22048	0.29167	0.442089	0.351945	0.513375	0.50278	0.351019	0.391433	0.531152		2.28	0.424502	0.275025	0.26953	0.391659	0.643565	0.721728
2.285	0.369092	0.297573	0.255192	0.118823	0.223736	0.209464	0.193731	0.211659	0.314402	0.304851	0.172629	0.434369	0.37402	0.324195	0.391901	0.216907	0.277522	0.222106	0.294035	0.446182	0.373157	0.516236	0.487614	0.342476	0.394031	0.539115		2.285	0.429908	0.288242	0.253389	0.394711	0.651019	0.723302
2.29	0.374143	0.286662	0.244653	0.121664	0.225341	0.212419	0.193317	0.207844	0.31601	0.307185	0.173165	0.426232	0.373261	0.328348	0.396652	0.21938	0.278196	0.224234	0.296179	0.450652	0.393328	0.516737	0.470277	0.336918	0.395797	0.540237		2.29	0.433338	0.299641	0.242949	0.398699	0.655455	0.728497
2.295	0.378673	0.275858	0.235252	0.127041	0.227626	0.215259	0.191753	0.20435	0.316042	0.306863	0.174974	0.41914	0.371411	0.332995	0.404283	0.223041	0.278267	0.226806	0.297651	0.455111	0.410771	0.514119	0.451389	0.33438	0.396054	0.534504		2.295	0.434732	0.307984	0.239262	0.403645	0.657528	0.736169
2.3	0.38244	0.265661	0.227556	0.134332	0.230225	0.217802	0.189259	0.200751	0.314616	0.304132	0.17814	0.413992	0.368134	0.338065	0.414148	0.227645	0.277929	0.229669	0.298135	0.459388	0.423964	0.507907	0.431753	0.334872	0.393997	0.522376		2.3	0.43385	0.312371	0.242758	0.409446	0.657988	0.745088
2.305	0.38524	0.256495	0.221963	0.142673	0.23281	0.219926	0.186189	0.196683	0.312043	0.299562	0.182579	0.411613	0.363273	0.343312	0.425467	0.232854	0.277455	0.232593	0.297555	0.463514	0.431711	0.497995	0.412339	0.338389	0.388806	0.504735		2.305	0.430326	0.312388	0.253224	0.415825	0.657553	0.754046
2.31	0.38688	0.248627	0.218673	0.151097	0.235156	0.221617	0.182983	0.191924	0.308763	0.293939	0.188046	0.412588	0.356893	0.348352	0.437405	0.238273	0.277134	0.2353	0.296126	0.467664	0.433275	0.48469	0.394234	0.344878	0.379787	0.48281		2.31	0.423811	0.308213	0.26986	0.422333	0.656833	0.761948
2.315	0.387174	0.242135	0.217684	0.15869	0.237169	0.222982	0.180099	0.186432	0.305268	0.288127	0.194162	0.417117	0.349322	0.352727	0.449146	0.243492	0.277206	0.237505	0.294321	0.472093	0.428477	0.468672	0.378536	0.354191	0.366519	0.458085		2.315	0.414152	0.300635	0.291393	0.428417	0.65629	0.767917
2.32	0.385967	0.236927	0.218814	0.164749	0.238873	0.224229	0.177951	0.180365	0.302031	0.282929	0.200454	0.424906	0.341168	0.35596	0.459962	0.24813	0.277801	0.238963	0.292771	0.477051	0.417737	0.450906	0.366225	0.36604	0.348971	0.432199		2.32	0.40154	0.290949	0.31624	0.433554	0.656242	0.771378
2.325	0.383185	0.232804	0.221744	0.168891	0.240369	0.225603	0.176854	0.174053	0.29946	0.278955	0.206397	0.435148	0.333311	0.357625	0.469271	0.251896	0.278911	0.239503	0.292119	0.48271	0.402044	0.432509	0.358028	0.379968	0.327574	0.406827		2.325	0.386588	0.280746	0.342696	0.437404	0.656865	0.772118
2.33	0.3789	0.229547	0.226057	0.171104	0.241758	0.227314	0.176985	0.167953	0.297873	0.276533	0.211468	0.446614	0.32685	0.357397	0.476683	0.254633	0.280394	0.23907	0.292867	0.489094	0.382847	0.4146	0.354317	0.395357	0.303234	0.383565		2.33	0.370297	0.271619	0.369118	0.439948	0.6582	0.770295
2.335	0.373376	0.227001	0.231288	0.171714	0.24308	0.229472	0.178379	0.162566	0.297499	0.275661	0.215193	0.457825	0.322993	0.355105	0.482031	0.256345	0.282021	0.237732	0.29526	0.496033	0.361874	0.398157	0.355043	0.41147	0.277262	0.363798		2.335	0.353927	0.264867	0.394086	0.441543	0.660158	0.76638
2.34	0.367083	0.225123	0.236967	0.171287	0.244273	0.232042	0.180934	0.158361	0.298485	0.276019	0.217203	0.467308	0.322909	0.350769	0.485381	0.257209	0.283548	0.235665	0.29923	0.50315	0.340907	0.383903	0.359729	0.427521	0.251253	0.348578		2.34	0.338824	0.261263	0.416523	0.442877	0.662534	0.761037
2.345	0.360655	0.223999	0.242659	0.1705	0.245177	0.234853	0.184434	0.155691	0.300896	0.277038	0.217268	0.473857	0.327536	0.344625	0.487007	0.257553	0.2848	0.233114	0.304415	0.509881	0.321551	0.372247	0.367511	0.442753	0.226923	0.338507		2.345	0.326226	0.260941	0.435748	0.444802	0.665044	0.754975
2.35	0.354801	0.223815	0.248014	0.169991	0.245577	0.237634	0.188577	0.154722	0.304698	0.278012	0.215332	0.476745	0.3374	0.337121	0.487336	0.2578	0.285742	0.230326	0.310238	0.515549	0.305052	0.363292	0.377221	0.456521	0.205926	0.333659		2.35	0.317121	0.263445	0.451474	0.448115	0.667393	0.748809
2.355	0.350188	0.224806	0.252803	0.170252	0.245272	0.240078	0.193006	0.155396	0.309727	0.278242	0.211517	0.475844	0.352457	0.328878	0.486855	0.258408	0.286517	0.227494	0.316031	0.519462	0.29218	0.356894	0.387507	0.468358	0.18969	0.333557		2.355	0.312151	0.267883	0.463745	0.453309	0.669357	0.742978
2.36	0.34733	0.227193	0.256944	0.171558	0.244147	0.241916	0.197342	0.157423	0.315659	0.277186	0.20611	0.471613	0.372013	0.320618	0.486006	0.25978	0.287439	0.224711	0.321157	0.52103	0.283225	0.35277	0.396969	0.478021	0.179271	0.33723		2.36	0.311594	0.273161	0.472828	0.460396	0.670873	0.737743
2.365	0.346517	0.231125	0.260497	0.173958	0.242229	0.242965	0.201211	0.160316	0.321998	0.274579	0.199522	0.46497	0.394739	0.313054	0.485085	0.262202	0.288938	0.221955	0.325123	0.519862	0.278061	0.350612	0.404308	0.485513	0.175253	0.343341		2.365	0.315374	0.278223	0.479084	0.468824	0.672098	0.733257
2.37	0.347786	0.236638	0.263622	0.177315	0.239696	0.243152	0.204284	0.163455	0.3281	0.270504	0.192235	0.457074	0.418799	0.306778	0.484169	0.265779	0.291464	0.219119	0.327644	0.515816	0.276276	0.350177	0.408467	0.49106	0.177684	0.350385		2.37	0.323096	0.282229	0.482845	0.47754	0.673416	0.729671
2.375	0.350961	0.243631	0.266509	0.181364	0.236848	0.242505	0.206309	0.166185	0.333246	0.265386	0.184737	0.449076	0.442065	0.302161	0.483099	0.270417	0.295385	0.216055	0.328667	0.509001	0.277316	0.351313	0.40875	0.495058	0.186059	0.356912		2.375	0.334081	0.284665	0.484322	0.485159	0.675375	0.727236
2.38	0.355719	0.251873	0.269282	0.185781	0.234048	0.241123	0.207149	0.167928	0.336753	0.259918	0.177467	0.44191	0.462408	0.299295	0.481522	0.27583	0.30088	0.212645	0.328332	0.49972	0.280619	0.353928	0.404907	0.49797	0.19936	0.361738		2.38	0.347402	0.285362	0.483543	0.490226	0.678568	0.726349
2.385	0.36166	0.261017	0.271927	0.190238	0.231638	0.239134	0.206806	0.168289	0.338116	0.254925	0.170773	0.436166	0.477991	0.298003	0.478985	0.281587	0.30788	0.20886	0.326914	0.488398	0.285723	0.357898	0.397153	0.500197	0.216154	0.364108		2.385	0.361928	0.284465	0.480366	0.491497	0.683484	0.72752
2.39	0.368361	0.270634	0.27425	0.194438	0.22987	0.23666	0.205437	0.167137	0.337138	0.251196	0.164897	0.432064	0.487526	0.297908	0.475066	0.287175	0.316045	0.204794	0.324722	0.475516	0.292322	0.362956	0.386126	0.501944	0.234751	0.363781		2.39	0.376399	0.282358	0.474528	0.488189	0.690357	0.731283
2.395	0.375394	0.280267	0.275903	0.198131	0.228859	0.233799	0.203343	0.164647	0.334028	0.249322	0.159978	0.429542	0.490433	0.298547	0.469488	0.292073	0.324806	0.200665	0.322014	0.461566	0.300296	0.368605	0.372783	0.503112	0.253417	0.361029		2.395	0.389538	0.27959	0.465749	0.48016	0.699072	0.738071
2.4	0.382319	0.289485	0.276463	0.201121	0.228571	0.230631	0.200932	0.161267	0.329423	0.249578	0.156068	0.428397	0.486894	0.299507	0.462208	0.295828	0.333446	0.196785	0.318923	0.447058	0.309696	0.374104	0.358244	0.503263	0.270617	0.356554		2.4	0.400195	0.276783	0.453857	0.467974	0.709142	0.748108
2.405	0.388658	0.297943	0.275558	0.203269	0.228852	0.22724	0.198668	0.157641	0.324318	0.251864	0.153163	0.428438	0.477769	0.300527	0.453436	0.298106	0.341209	0.193502	0.315433	0.432538	0.3207	0.378532	0.343625	0.501678	0.285234	0.35136		2.405	0.407508	0.274546	0.438928	0.452865	0.719763	0.761346
2.41	0.393897	0.305437	0.272995	0.204502	0.229483	0.223746	0.196994	0.154481	0.319919	0.255734	0.151215	0.429607	0.464436	0.301557	0.443596	0.298724	0.347418	0.191139	0.311405	0.418612	0.333528	0.380945	0.329882	0.497516	0.296733	0.346585		2.41	0.411047	0.273373	0.421397	0.436593	0.729929	0.777468
2.415	0.397518	0.31194	0.26886	0.204816	0.230248	0.220331	0.196263	0.152423	0.31743	0.260493	0.150148	0.432019	0.448557	0.302739	0.43324	0.297659	0.351559	0.189936	0.306649	0.405945	0.348335	0.380584	0.317701	0.490042	0.305204	0.343336		2.415	0.410894	0.273558	0.402123	0.421224	0.738579	0.795954
2.42	0.399064	0.317609	0.263557	0.204279	0.230989	0.217245	0.196678	0.151894	0.317827	0.265331	0.149857	0.435932	0.431842	0.304334	0.422944	0.295025	0.353329	0.190024	0.301031	0.395221	0.365084	0.377081	0.307459	0.478878	0.311289	0.342544		2.42	0.407662	0.275126	0.382382	0.408872	0.744726	0.81617
2.425	0.398228	0.322756	0.257774	0.203025	0.231644	0.214787	0.19826	0.153039	0.321664	0.26949	0.150205	0.441651	0.41584	0.306614	0.413217	0.291042	0.352644	0.191419	0.294568	0.387078	0.383429	0.370623	0.299238	0.464199	0.315981	0.344847		2.425	0.40241	0.277813	0.363775	0.40142	0.747576	0.837463
2.43	0.394944	0.327793	0.25238	0.20123	0.232249	0.213253	0.200845	0.1557	0.328963	0.2724	0.151015	0.449405	0.401782	0.309745	0.404463	0.285995	0.349598	0.19405	0.287497	0.382015	0.402657	0.361999	0.292901	0.446821	0.320352	0.350528		2.43	0.396496	0.281108	0.348044	0.40027	0.746597	0.859224
2.435	0.38944	0.333144	0.248289	0.199092	0.232922	0.212861	0.204122	0.159458	0.33921	0.273769	0.15207	0.45923	0.390489	0.313704	0.396981	0.280193	0.344407	0.19779	0.280283	0.380331	0.421696	0.35253	0.288189	0.428138	0.325287	0.359499		2.435	0.391361	0.28435	0.336831	0.406143	0.741573	0.880898
2.44	0.382247	0.33916	0.246298	0.196796	0.233833	0.213678	0.207688	0.163734	0.35145	0.273616	0.153128	0.470891	0.382343	0.31825	0.391017	0.273931	0.337357	0.202497	0.273572	0.382083	0.439229	0.343877	0.284803	0.409927	0.331265	0.371327		2.44	0.388306	0.286871	0.331405	0.418961	0.732627	0.90196
2.445	0.374144	0.346045	0.24696	0.194507	0.235176	0.215567	0.211114	0.167901	0.364459	0.272229	0.153932	0.483848	0.377315	0.322955	0.386831	0.267474	0.328766	0.208026	0.268096	0.387103	0.453877	0.337757	0.282474	0.394058	0.338277	0.385302		2.445	0.388285	0.288118	0.332428	0.437816	0.720235	0.921855
2.45	0.366064	0.353823	0.250488	0.192358	0.237141	0.218173	0.214011	0.171399	0.376952	0.270081	0.154245	0.497293	0.375032	0.327276	0.384754	0.261046	0.31898	0.214224	0.264552	0.395042	0.464438	0.335633	0.280978	0.382179	0.345881	0.400513		2.45	0.391745	0.287752	0.339799	0.461055	0.70521	0.93996
2.455	0.358961	0.362334	0.256727	0.190469	0.2399	0.220966	0.216074	0.173829	0.387766	0.267711	0.15387	0.510222	0.374881	0.330667	0.385205	0.254833	0.30838	0.220893	0.263507	0.405439	0.470101	0.338439	0.280131	0.375454	0.353378	0.415931		2.455	0.398556	0.285673	0.352629	0.486459	0.688645	0.955562
2.46	0.353677	0.371275	0.265171	0.18896	0.243594	0.223321	0.217111	0.175	0.395996	0.26561	0.152681	0.521563	0.376126	0.332694	0.388657	0.248984	0.297395	0.227758	0.265321	0.417791	0.470606	0.3464	0.279764	0.374398	0.360062	0.430464		2.46	0.408019	0.281982	0.369356	0.51152	0.671822	0.96791
2.465	0.350823	0.380256	0.275043	0.187963	0.248297	0.224641	0.217037	0.174943	0.401056	0.264136	0.150644	0.530314	0.378041	0.333136	0.39555	0.243616	0.286511	0.234425	0.270119	0.431586	0.466294	0.358983	0.279712	0.378847	0.365463	0.443009		2.465	0.418968	0.276888	0.387987	0.533772	0.656077	0.976307
2.47	0.350694	0.388851	0.285405	0.187623	0.253988	0.22447	0.215867	0.173894	0.402685	0.263475	0.147825	0.535687	0.380013	0.332037	0.406174	0.238809	0.276236	0.240388	0.277788	0.446325	0.458047	0.374992	0.279815	0.388036	0.369523	0.452486		2.47	0.429944	0.270619	0.406419	0.551147	0.642674	0.980249
2.475	0.353231	0.396638	0.295279	0.188079	0.260501	0.22258	0.21369	0.172235	0.400897	0.263647	0.144397	0.537224	0.38163	0.329727	0.420539	0.234595	0.267062	0.245068	0.288009	0.461515	0.447139	0.392778	0.279945	0.400768	0.372657	0.457886		2.475	0.439405	0.263355	0.422773	0.562285	0.632687	0.979551
2.48	0.358034	0.403207	0.30377	0.189437	0.267485	0.219013	0.210642	0.170436	0.39592	0.264547	0.140625	0.534858	0.3827	0.326767	0.43828	0.230944	0.259399	0.247886	0.300281	0.476658	0.435043	0.410521	0.280044	0.415622	0.375686	0.458335		2.48	0.44595	0.255212	0.435675	0.566759	0.626944	0.974444
2.485	0.364434	0.408165	0.310167	0.191741	0.27439	0.214057	0.206888	0.168982	0.388146	0.266013	0.136836	0.528899	0.383224	0.32386	0.45861	0.227762	0.253523	0.248374	0.313959	0.49125	0.423241	0.426518	0.280143	0.431162	0.379658	0.453195		2.485	0.44851	0.246293	0.444422	0.56515	0.626009	0.965586
2.49	0.3716	0.411129	0.314002	0.194944	0.280491	0.208177	0.202595	0.168304	0.378086	0.267873	0.133385	0.519958	0.383309	0.321724	0.480344	0.224893	0.249545	0.246268	0.32829	0.504789	0.413083	0.439431	0.280355	0.446127	0.385619	0.442178		2.49	0.446491	0.236755	0.449016	0.558949	0.630197	0.954005
2.495	0.378689	0.411743	0.315077	0.198908	0.284949	0.201924	0.197921	0.168734	0.366349	0.269977	0.130601	0.508808	0.383048	0.320958	0.502	0.222147	0.247408	0.241578	0.342459	0.516799	0.405697	0.448439	0.28084	0.459569	0.394371	0.425446		2.495	0.43984	0.226894	0.450068	0.550308	0.639565	0.940956
2.5	0.384988	0.409714	0.313446	0.203416	0.286922	0.195833	0.193007	0.170464	0.353627	0.2722	0.128742	0.496235	0.382412	0.321922	0.521951	0.219335	0.246915	0.23461	0.355645	0.526853	0.401966	0.4533	0.281733	0.470938	0.406279	0.403683		2.5	0.429045	0.217175	0.448607	0.541667	0.653876	0.927757
2.505	0.390026	0.40487	0.309373	0.208201	0.28569	0.190347	0.18797	0.173531	0.340668	0.27442	0.127959	0.48291	0.381164	0.324671	0.538628	0.216313	0.247765	0.225922	0.367094	0.53459	0.402513	0.4543	0.283067	0.480104	0.421151	0.378079		2.505	0.415054	0.208211	0.445852	0.535332	0.672523	0.915614
2.51	0.393644	0.397221	0.303266	0.21299	0.280783	0.185783	0.182902	0.177815	0.328236	0.276502	0.128268	0.469325	0.378858	0.328939	0.550716	0.213016	0.249595	0.216249	0.376188	0.539719	0.407682	0.452142	0.284728	0.487311	0.438225	0.350246		2.51	0.399154	0.200677	0.442998	0.533089	0.694438	0.905489
2.515	0.395983	0.387006	0.295608	0.217541	0.272083	0.182325	0.177884	0.183052	0.317051	0.278283	0.12956	0.455798	0.37491	0.334197	0.557322	0.209482	0.252007	0.20638	0.382501	0.542023	0.417497	0.447776	0.286434	0.493062	0.456233	0.322047		2.515	0.38281	0.195186	0.441042	0.535922	0.71806	0.898015
2.52	0.397404	0.374703	0.286904	0.221678	0.259881	0.180055	0.172987	0.188845	0.307718	0.279586	0.131622	0.442535	0.368737	0.339756	0.558095	0.205849	0.254585	0.197049	0.385832	0.541366	0.431588	0.442237	0.287784	0.497958	0.473555	0.295384		2.52	0.367497	0.192157	0.44068	0.543886	0.741388	0.893467
2.525	0.398374	0.361001	0.277633	0.225311	0.244871	0.178982	0.168285	0.194696	0.300665	0.280259	0.134181	0.429724	0.35993	0.344906	0.553252	0.202324	0.256908	0.188828	0.386201	0.537718	0.449127	0.436485	0.288339	0.5025	0.488427	0.271982		2.525	0.354535	0.191713	0.442255	0.55615	0.762166	0.891771
2.53	0.399322	0.346717	0.268225	0.228433	0.228091	0.179074	0.163863	0.200045	0.296094	0.280215	0.136954	0.417612	0.348422	0.349052	0.543544	0.199146	0.25857	0.182074	0.383816	0.531202	0.468812	0.431287	0.28773	0.506924	0.499178	0.253212		2.53	0.344959	0.193639	0.445753	0.571172	0.778178	0.892524
2.535	0.400536	0.332705	0.25906	0.231109	0.21081	0.180263	0.159814	0.204322	0.293981	0.27947	0.139696	0.40654	0.334592	0.351818	0.530136	0.196535	0.259216	0.176904	0.379022	0.522138	0.48895	0.427142	0.285758	0.511081	0.504466	0.239978		2.535	0.339424	0.197408	0.450822	0.586985	0.78758	0.89503
2.54	0.402101	0.319745	0.250471	0.233438	0.194382	0.182438	0.156242	0.207022	0.294106	0.278151	0.142243	0.396918	0.319281	0.353101	0.514457	0.194652	0.258596	0.173225	0.372252	0.511084	0.507635	0.424255	0.28246	0.514436	0.503483	0.232692		2.54	0.338153	0.202278	0.456807	0.601511	0.789203	0.898323
2.545	0.40391	0.308471	0.242761	0.235512	0.180094	0.185421	0.15326	0.20779	0.296118	0.276484	0.144525	0.389151	0.303718	0.353069	0.498025	0.193564	0.256616	0.170798	0.36399	0.498841	0.523023	0.422563	0.278115	0.516169	0.496089	0.231312		2.545	0.340928	0.207426	0.462805	0.612874	0.782727	0.90123
2.55	0.40573	0.299323	0.236194	0.237375	0.169012	0.188953	0.150987	0.20649	0.299619	0.274754	0.14657	0.383553	0.289353	0.352099	0.482283	0.193242	0.253384	0.16932	0.354749	0.486405	0.533635	0.421804	0.2732	0.515384	0.482855	0.235433		2.55	0.347124	0.212108	0.467755	0.619662	0.768705	0.902453
2.555	0.407299	0.292561	0.230996	0.238987	0.161866	0.192696	0.149554	0.203256	0.304233	0.273244	0.14848	0.380273	0.277652	0.350685	0.468464	0.193564	0.249223	0.168507	0.345075	0.474882	0.538631	0.42162	0.268293	0.511371	0.464998	0.244394		2.555	0.355766	0.215799	0.470555	0.621103	0.748403	0.900714
2.56	0.40843	0.288294	0.227322	0.240212	0.158973	0.196258	0.149101	0.198486	0.309663	0.272185	0.150396	0.379268	0.26988	0.349329	0.457493	0.194344	0.244637	0.168167	0.335536	0.465355	0.537972	0.421663	0.263967	0.503854	0.444214	0.257386		2.56	0.365621	0.218297	0.470222	0.617153	0.723551	0.894943
2.565	0.409073	0.28653	0.225238	0.240834	0.160213	0.199258	0.149784	0.192783	0.315691	0.271715	0.152452	0.380318	0.266928	0.34845	0.449924	0.195359	0.24025	0.168226	0.326706	0.458753	0.532433	0.421697	0.260687	0.493147	0.422439	0.273539		2.565	0.375309	0.219753	0.466057	0.608474	0.696046	0.884486
2.57	0.409344	0.287208	0.224697	0.24059	0.165061	0.201398	0.151761	0.186843	0.322158	0.271852	0.154739	0.383091	0.269192	0.348317	0.445916	0.196394	0.236709	0.168735	0.319129	0.455738	0.52346	0.421662	0.258752	0.480169	0.401583	0.291978		2.57	0.383436	0.220637	0.45779	0.596303	0.667714	0.869288
2.575	0.40948	0.290199	0.225544	0.239223	0.172668	0.202532	0.155176	0.181318	0.328905	0.272496	0.157273	0.387212	0.276531	0.349023	0.445248	0.197275	0.234591	0.169823	0.31325	0.456635	0.512896	0.421684	0.258278	0.466303	0.383269	0.311865		2.575	0.388745	0.221626	0.445656	0.582242	0.640177	0.850004
2.58	0.409765	0.295274	0.227536	0.236542	0.18198	0.20272	0.160127	0.176694	0.335724	0.273435	0.159985	0.392319	0.288287	0.350497	0.44737	0.197907	0.234323	0.171638	0.309351	0.461415	0.502641	0.42203	0.259218	0.453115	0.368648	0.332415		2.58	0.390269	0.223443	0.430389	0.567993	0.614818	0.828011
2.585	0.410431	0.302057	0.230383	0.232465	0.191882	0.202225	0.166616	0.17321	0.342313	0.274378	0.162734	0.398094	0.303359	0.352546	0.451495	0.198299	0.236132	0.174279	0.307488	0.469717	0.494307	0.423014	0.261413	0.442028	0.358305	0.352901		2.585	0.38747	0.226681	0.413109	0.55509	0.592832	0.805276
2.59	0.411577	0.309986	0.233792	0.227043	0.201342	0.201476	0.174511	0.170847	0.348286	0.274983	0.165329	0.404258	0.320321	0.354919	0.456721	0.198571	0.240038	0.177739	0.307467	0.480915	0.488951	0.424885	0.264632	0.434006	0.352256	0.372662		2.59	0.380345	0.23165	0.395142	0.544692	0.575292	0.784133
2.595	0.413124	0.318311	0.237497	0.22046	0.209532	0.200971	0.183515	0.169389	0.353214	0.274904	0.167572	0.41055	0.337573	0.357367	0.462182	0.198946	0.245872	0.181877	0.308855	0.494176	0.48692	0.427727	0.268606	0.429359	0.35004	0.391099		2.595	0.369467	0.238288	0.377795	0.537467	0.563166	0.766974
2.6	0.414826	0.326138	0.241275	0.213008	0.21591	0.201169	0.193155	0.168538	0.3567	0.273835	0.16929	0.416709	0.353508	0.359698	0.467179	0.199721	0.253321	0.186424	0.311055	0.508523	0.487837	0.431393	0.273024	0.427712	0.350851	0.407675		2.6	0.355949	0.246165	0.362159	0.533589	0.557279	0.755927
2.605	0.416335	0.332532	0.244941	0.205045	0.220259	0.202381	0.202817	0.168045	0.358473	0.271562	0.17036	0.422492	0.366708	0.361808	0.47129	0.201215	0.26198	0.191017	0.313401	0.52289	0.490713	0.435507	0.277529	0.428135	0.353685	0.421909		2.605	0.341329	0.254585	0.348962	0.532837	0.558197	0.75256
2.61	0.417295	0.336645	0.248327	0.196948	0.222664	0.204692	0.211804	0.167819	0.358461	0.267996	0.170728	0.427709	0.376116	0.363684	0.47441	0.203705	0.271407	0.195265	0.31529	0.536169	0.494159	0.439532	0.28171	0.429408	0.357484	0.433363		2.61	0.327379	0.262762	0.338515	0.534733	0.566081	0.757675
2.615	0.41744	0.337854	0.251275	0.189075	0.223447	0.207932	0.219424	0.167973	0.356828	0.263208	0.170397	0.432293	0.381187	0.365382	0.476719	0.207372	0.281171	0.198814	0.31629	0.547269	0.496655	0.442883	0.285122	0.430335	0.36124	0.441642		2.615	0.315867	0.270032	0.330733	0.538685	0.580565	0.771206
2.62	0.416653	0.335879	0.253635	0.181734	0.223074	0.211695	0.225088	0.168799	0.353956	0.257441	0.169419	0.43636	0.381968	0.366977	0.478599	0.212249	0.290883	0.201416	0.316225	0.555213	0.496813	0.445052	0.287335	0.430014	0.364092	0.446387		2.62	0.308319	0.276022	0.325231	0.544082	0.600684	0.792232
2.625	0.414973	0.330846	0.255283	0.175176	0.222054	0.21541	0.22839	0.17068	0.350385	0.251089	0.16787	0.440232	0.379099	0.368513	0.480495	0.218207	0.300227	0.202976	0.315207	0.55924	0.493589	0.445723	0.28801	0.428011	0.365393	0.447308		2.625	0.305807	0.280758	0.321444	0.550311	0.624911	0.819109
2.63	0.412546	0.323291	0.256158	0.169599	0.220847	0.218429	0.229161	0.173957	0.346705	0.244672	0.165829	0.44441	0.373702	0.36996	0.48279	0.224958	0.308963	0.203575	0.313603	0.558938	0.486411	0.444816	0.286979	0.424382	0.364778	0.444228		2.63	0.308811	0.284638	0.31876	0.556742	0.651277	0.84968
2.635	0.409531	0.314096	0.25629	0.165163	0.21981	0.22013	0.227488	0.178811	0.34344	0.238769	0.16337	0.449469	0.3672	0.371189	0.485691	0.232102	0.316935	0.203467	0.31195	0.554344	0.475208	0.44248	0.284305	0.419578	0.362209	0.437167		2.635	0.317165	0.288308	0.316636	0.562679	0.677577	0.881547
2.64	0.406002	0.304377	0.255817	0.162015	0.219166	0.219998	0.223681	0.185176	0.340949	0.233954	0.160552	0.455915	0.361078	0.371984	0.489179	0.239177	0.324056	0.203037	0.310828	0.546018	0.460345	0.43902	0.280295	0.414259	0.357987	0.426437		2.64	0.330087	0.292436	0.314698	0.567346	0.701627	0.912354
2.645	0.401888	0.295327	0.254977	0.160306	0.219017	0.21769	0.218223	0.19273	0.339354	0.230713	0.157425	0.464025	0.356642	0.372079	0.493014	0.245728	0.330294	0.202747	0.310726	0.535031	0.442493	0.434807	0.275464	0.409097	0.352717	0.412715		2.645	0.346292	0.297486	0.312801	0.569922	0.721529	0.940049
2.65	0.396962	0.288054	0.25408	0.160192	0.219356	0.213067	0.211693	0.20095	0.338534	0.229374	0.154028	0.473719	0.354823	0.371216	0.496797	0.251364	0.335651	0.203053	0.31192	0.522883	0.422486	0.430178	0.270445	0.404634	0.347207	0.397071		2.65	0.364148	0.303515	0.311076	0.569635	0.73591	0.963094
2.655	0.39091	0.283423	0.253457	0.161828	0.220099	0.206206	0.204695	0.209229	0.338153	0.230056	0.150401	0.484515	0.356051	0.369212	0.500057	0.255801	0.340133	0.204331	0.314396	0.511342	0.40119	0.425378	0.265875	0.40121	0.342322	0.380914		2.655	0.381856	0.310094	0.309921	0.56589	0.744092	0.980582
[truncated: 69 more rows]

## Sheet: Fig. 4e
Figure 4e
Pause duration Burst-pause TANs (ms)	Pause duration Only pause TANs (ms)
245	270
275	270
275	255
185	160
370	300
210	315
365
230
185
255
270
210
270
285
275
325
325
280
265
210
220
255
170
270
285
285

## Sheet: Fig. 4f
Figure 4f
	Spike count, Resting		Spike count, Cued licking
[truncated: 202 more rows]

[truncated: 31 more sheets: Fig. 4g, Fig. 4j, Fig. 4k, Fig. 4l, Fig. 5c, Fig. 5e, Fig. 6c, Fig. 6d, Fig. 6g, Fig. 6h, Fig. 6i, Fig. 7d, Fig. 8b, Fig. 8d, Fig. 8f, Sup. Fig. 2a, Sup. Fig. 2b, Sup. Fig. 2c, Supplem Fig. 3a, Supplem Fig. 3b …]
